# Supplementary material for: Dataset on comprehensive assessment & classification of upper & lower limb pain in athletes
Source: Data Brief. 2024 Mar 19;54:110315. doi: 10.1016/j.dib.2024.110315 (PMC11220924; doi:10.1016/j.dib.2024.110315)
Supplement: Supplementary file 3 [file mmc3.xlsx]

## Sheet: Full Data Set 
Study ID (Author Year)	Title	Study ID/DOI/PMID	Date (First Published Online)	Context	Study design category	Diagnosis	Pain mechanism	Referral	Pain related aims	Aims Text	Pain Related Limitations/Future Directions	Limitations/future directions Text	Male N=	Female N=	Not Stated N=	Age (Male)	Age (Female)	Age (combined)	Sport	Competition Level	Parathletes	Athletes with Intellectual Disabilities	Pain Region	Upper Limb Pain Regions	Lower Limb Pain Regions	Time Based Pain Classification	Neurophysiological Categories	Neurophysiological Tools	Biomechanical Categories	Biomechanical Tools	Affective Categoies	Affective Tools	Cognitive Categories	Cognitive Tools	Socioenvironmental Categories	Socioenvironmental Tools	Multi/trans domain/PROM pain assessment tool	List the Multi domain/PROMS used	Pain classification system or model	List the Pain Classification Model/System	Pain Definition Used?	Quote Definition Below	Pain Definition Label (e.g. IASP definition)
H√∂lmich 1999	Effectiveness of active physical training as treatment for long-standing adductor-related groin pain in athletes: randomised trial.	10.1016/S0140-6736(98)03340-6	1999	Research	Experimental/Interventional				Yes	The purpose of this randomised clinical trial was tocompare an active training programme with aconventional physiotherapy programme in the treatmentof severe and incapacitating adductor-related groin painin athletes.	No		52			(20-50)			Football/Soccer	Mixed	No	No	Lower Limb		Hamstring	Mixed	Pain Severity/Intensity (C); Pain Characteristics (D); Pain History (E); Physical Testing (F)	Pain Scales (Mild/Moderate/Severe, Likert Scales etc) C; Impact on Performance/Participation D ; Pain reported during sport specific task (E.G Throwing, Jumping, Running) D; AM/PM or Night Pain D; Duration E; Onset E; Timeline E; Palpation F; Pain Provocation - ROM/Movement/Resisted movement F; Pain Provocation - Special Tests F	Movement B; Fitness Testing H	Range of Motion Testing (Active/Passive) B; V02 Max/Lactate Threshold Lab Test H							NO		No		No
Verrall 2003	Diagnostic and prognostic value of clinical findings in 83 athletes with posterior thigh injury: comparison of clinical findings with magnetic resonance imaging documentation of hamstring muscle strain.	10.1177/03635465030310063701	2003	Research	Observational/Epidemiological				No		Yes	This study confirms that the typical clinical features ofhamstring muscle strain injury include sudden onset thatis associated with running/acceleration, pain, posteriorthigh tenderness, and pain on resisted hamstring musclecontraction. However, these clinical features (sudden on-set, posterior thigh tenderness, and pain on resisted con-traction) were also associated with injuries in which MRIsca…	69						Australian Rules	Professional/International/Elite	No	No	Lower Limb		Hamstring; Leg/Thigh	Acute Pain	Pain Severity/Intensity (C); Pain Characteristics (D); Pain History (E); Physical Testing (F)	Visual Analogue Scale C; Location D; Impact on Performance/Participation D ; Onset E; Palpation F; Pain Provocation - ROM/Movement/Resisted movement F							Sport Environment C	Time of Season C	NO		Yes	Biomedical	No
Askling 2007	Acute first-time hamstring strains during slow-speed stretching: clinical, magnetic resonance imaging, and recovery characteristics.	10.1177/0363546507303563	2007	Research	Observational/Epidemiological				No		No		1	14				16-24	Dance/cheerleading	Professional/International/Elite	No	No	Lower Limb		Hamstring	Mixed	Pain Characteristics (D); Pain History (E); Physical Testing (F)	Location D; Impact on Performance/Participation D ; Onset E; Palpation F; Pain Provocation - ROM/Movement/Resisted movement F; Pain Provocation - Special Tests F; Other: Distance from pain site to ischial tuberosity D Pain Field D	Anthropometrics P	Height/Weight/BMI P							NO		No		No
Warren 2010	Clinical predictors of time to return to competition and of recurrence following hamstring strain in elite Australian footballers.	10.1136/bjsm.2008.048181	2010	Research	Observational/Epidemiological				No		Yes	This study identifi ed important early clinical parameters for hamstring injury prognosis. Defi ning the severity and expected return to play timescale is important in guiding rehabilitation and in team planning. Some of these factors also present as warning signs that a player might be at risk of suffering a recur-rence in the fi rst few weeks after returning to play. Players with a past history…			59			24 (17-33)	Australian Rules	Semi-Professional/National level	No	No	Lower Limb		Hamstring	Acute Pain	Sensory Profiling (B); Pain Characteristics (D); Pain History (E); Physical Testing (F)	Neurological Exam (Myotomes/Dermatomes/Reflexes/Neurodynamics/Neural Tension/Nerve conduction etc) B; Location D; Impact on Performance/Participation D ; Interference with ADLs (Include walking/stairs) D; Onset E; Timeline E; Palpation F; Pain Provocation - ROM/Movement/Resisted movement F	Movement B; Anthropometrics P	Inclinometry B; Muscle Length Testing B; Height/Weight/BMI P					Sport Environment C	Time of Season C	NO		No		No
Weir 2011	Manual or exercise therapy for long-standing adductor-related groin pain: a randomised controlled clinical trial.	10.1016/j.math.2010.09.001	2011	Research	Experimental/Interventional				Yes	to compare the new therapy (MMT) to the current therapywith the highest level of evidence (ET (usual care)), for the treat-ment of long-standing adductor-related groin pain, in a singleblinded prospective randomised clinical trial.	Yes	There are a number of weaknesses of this study that should betaken into account. As the treatments were physically different itwas impossible to blind athletes to the treatment which may haveaffected outcome. The two treatment protocols are profoundlydifferent with the MMT requiring less time and effort from theathlete than the ET. The return to running program was started fourweeks earlier in th…	53	1				Exercise 37.4 +/- 7.3 Multimodal 28.7 +/- 8.2	Football/Soccer; Tennis; Athletics (Track/Running); Athletics (Field); Basketball/Netball; Rugby; Field Hockey/Floor ball; Squash; Olympic Handball; Skating Sports	Mixed	No	No	Lower Limb		Groin	Mixed	Pain Severity/Intensity (C); Pain Characteristics (D); Pain History (E); Physical Testing (F)	Visual Analogue Scale C; Location D; Impact on Performance/Participation D ; Pain reported during sport specific task (E.G Throwing, Jumping, Running) D; Duration E; Onset E; Timeline E; Palpation F; Pain Provocation - ROM/Movement/Resisted movement F	Movement B; Anthropometrics P	Range of Motion Testing (Active/Passive) B; Goniometry B; Height/Weight/BMI P							NO		No		No
Jarosz 2011	Individualized multi-modal management of osteitis pubis in an Australian Rules footballer.	10.1016/j.jcm.2010.09.003	2011	Clinical/Service Delivery	Case Study	Yes	No	Yes	No		No		1			20			Australian Rules	Semi-Professional/National level	No	No	Lower Limb		Groin	Chronic Pain	Pain Characteristics (D); Pain History (E); Physical Testing (F)	Location D; Impact on Performance/Participation D ; Onset E; Timeline E; Palpation F; Pain Provocation - ROM/Movement/Resisted movement F; Pain Provocation - Special Tests F	Strength A; Movement B; Motor Control C; Posture E	Oxford Grading/Manual Muscle Testing/MRC grading A ; Muscle Length Testing B; Joint Feel/End Feel/Overpressure B; Lumbopelvic Control C; Coordination/timing tests C; Sitting Posture E					Sport Environment C	Time of Season C	NO		Yes	Biomedical	No
Kilcoyne 2011	Outcome of Grade I and II Hamstring Injuries in Intercollegiate Athletes: A Novel Rehabilitation Protocol.	10.1177/1941738111422044	2011	Clinical/Service Delivery	Case Study	Yes	No	No	No		No		40	8				(18-25)	Athletics (Track/Running); Rugby; American Football; Lacrosse	Mixed	No	No	Lower Limb		Hamstring	Mixed	Pain Severity/Intensity (C); Pain Characteristics (D); Pain History (E); Physical Testing (F)	Numerical Pain Rating Scale C; Location D; Nature D; Pain reported during sport specific task (E.G Throwing, Jumping, Running) D; Onset E; Timeline E; Palpation F; Pain Provocation - ROM/Movement/Resisted movement F	Strength A; Movement B	Oxford Grading/Manual Muscle Testing/MRC grading A ; Isokinetic Strength Testing A; Muscle Length Testing B							NO		No		No
Guillodo 2014	Clinical predictors of time to return to competition following hamstring injuries.	PMID: 25489558	2014	Research	Observational/Epidemiological				No		Yes	VASpainscoregreaterthan6(worstin-juryrelatedVASpainscore)andpainduringeverydayactivitiesformorethan3daysaresignificantlyassoci-atedwithtimetorecovery>40days.Thisidentificationoftheseitemswhichmaypredictoutcomeisafirststepforfurtherevaluationcombiningclinicalandimag-ingdata.Thepotentialimpactofthepresentfindingsisthedefinitionofacoresetpredictingthetimetorecov-eryusingonlyclinicalsign.Theevaluatio…			119				Football/Soccer; Athletics (Track/Running); Basketball/Netball; Rugby; Olympic Handball	Mixed	No	No	Lower Limb		Hamstring	Acute Pain	Pain Severity/Intensity (C); Pain Characteristics (D); Pain History (E); Physical Testing (F)	Visual Analogue Scale C; Location D; Irritability D; Impact on Performance/Participation D ; Pain reported during sport specific task (E.G Throwing, Jumping, Running) D; Interference with ADLs (Include walking/stairs) D; Onset E; Timeline E; Palpation F; Pain Provocation - ROM/Movement/Resisted movement F; Other: Distance from pain site to ischial tuberosity D	Movement B	Muscle Length Testing B							NO		No		No
Wollin 2006	Osteitis pubis in four young football players: A case series demonstrating successful rehabilitation	10.1016/j.ptsp.2006.03.005	2006	Clinical/Service Delivery	Case Study	Yes	No	Yes	No		No		4						Football/Soccer	Professional/International/Elite	No	No	Lower Limb		Groin	Mixed	Pain Characteristics (D); Pain History (E); Physical Testing (F)	Impact on Performance/Participation D ; Interference with ADLs (Include walking/stairs) D; AM/PM or Night Pain D; Onset E; Palpation F; Pain Provocation - ROM/Movement/Resisted movement F; Pain Provocation - Special Tests F	Strength A; Motor Control C; Power/Speed F; Fitness Testing H	Oxford Grading/Manual Muscle Testing/MRC grading A ; Lumbopelvic Control C; Sprinting Tests F; Anaerobic repeated sprint field test H					Sport Environment C	Time of Season C	NO		Yes	Other: Osteitis Pubis Classification (Pain region and activities with pain described) Rodriguez 2001	No
Batt 1998	A prospective controlled study of diagnostic imaging for acute shin splints.	10.1097/00005768-199811000-00002	1998	Research	Observational/Epidemiological				No		No		12	11		Range (14-58) Mean 22(+/-10.5)			Athletics (Track/Running); Athletics (Field); Dance/cheerleading; Other: Ultimate Frisbee Gymnastics	Mixed	No	No	Lower Limb		Shin	Acute Pain	Pain Characteristics (D); Physical Testing (F)	Location D; Pain reported during sport specific task (E.G Throwing, Jumping, Running) D; Aggravating and Easing Factors D; Duration E; Palpation F; Pain Provocation - ROM/Movement/Resisted movement F	Movement B; Kinetic Chain/Biomechanical/Functional D; Posture E	Range of Motion Testing (Active/Passive) B; Gait assessment D; Standing Posture E							NO		No		No
Orava 1998	Fasciotomy of the posterior femoral muscle compartment in athletes.	10.1055/s-2007-971884	1998	Clinical/Service Delivery	Case Study	Yes	No	Yes	No		No		40	6				28.2 (17-70)	Football/Soccer; Athletics (Track/Running); Athletics (Field); Triathlon; Ice Hockey; Volleyball; Skiing/Snowboarding ; Weightlifting/bodybuilding ; Other: Orienteering	Mixed	No	No	Lower Limb		Knee; Hamstring	Chronic Pain	Sensory Profiling (B); Pain Characteristics (D); Pain History (E); Physical Testing (F)	Neurological Exam (Myotomes/Dermatomes/Reflexes/Neurodynamics/Neural Tension/Nerve conduction etc) B; Location D; Nature D; Impact on Performance/Participation D ; Pain reported during sport specific task (E.G Throwing, Jumping, Running) D; Interference with ADLs (Include walking/stairs) D; Duration E; Onset E; Timeline E; Palpation F	Fatigue I ; Anthropometrics P	Athlete/Sport Specific Fatigue Rating I; Atrophy/Muscle Bulk P							NO		No		No
Lee 2019	Medial malleolar stress fracture resulting from repetitive stress caused by lateral ankle instability: A case report.	10.1097/MD.0000000000014311	2019	Clinical/Service Delivery	Case Study	Yes	No	Yes	No		No		1			16			Baseball	Not stated	No	No	Lower Limb		Ankle	Chronic Pain	Pain Characteristics (D); Pain History (E); Physical Testing (F)	Location D; Impact on Performance/Participation D ; Interference with ADLs (Include walking/stairs) D; Aggravating and Easing Factors D; Duration E; Onset E; Timeline E; Palpation F									NO		No		No
Garau 2008	Traumatic patellar tendinopathy.	10.1080/09638280701786096	2008	Clinical/Service Delivery	Case Study	Yes	No	Yes	No		No		6	2				47 (34-59)	Not stated	Not stated	No	No	Lower Limb		Knee	Chronic Pain	Pain Severity/Intensity (C); Pain Characteristics (D); Pain History (E); Physical Testing (F)	Pain Scales (Mild/Moderate/Severe, Likert Scales etc) C; Location D; Irritability D; Impact on Performance/Participation D ; Pain reported during sport specific task (E.G Throwing, Jumping, Running) D; Interference with ADLs (Include walking/stairs) D; Aggravating and Easing Factors D; Duration E; Onset E; Palpation F; Pain Provocation - ROM/Movement/Resisted movement F	Anthropometrics P	Swelling Measurement P					Lifestyle E	Quality of Life E	Yes	Victorian Institute of Sport Assessment - Patella (VISA-P)	No		No
Yiannakopoulos 2012	Osteoid osteoma of the radial styloid mimicking wrist arthritis: a case study.	10.1142/S0218810412720215225	2012	Clinical/Service Delivery	Case Study	Yes	No	Yes	No		No			1			23		Volleyball	Professional/International/Elite	No	No	Upper Limb	Wrist		Chronic Pain	Pain Characteristics (D); Pain History (E); Physical Testing (F)	Location D; Impact on Performance/Participation D ; Aggravating and Easing Factors D; AM/PM or Night Pain D; Duration E; Onset E; Timeline E; Palpation F									NO		Yes	Biomedical	No
Fabre 2000	Chronic calf pain in athletes due to sural nerve entrapment. A report of 18 cases.	10.1177/03635465000280051001	2000	Clinical/Service Delivery	Case Study	Yes	No	Yes	No		Yes	It is useful to be aware of this localization of sural nerveentrapment that may cause cases of refractory posteriorpain in the leg. Appropriate surgery under local anesthe-sia allows the patient to return to his or her previous sportat the same level of intensity in the majority of cases.	11	2		43 (31-59)			Football/Soccer; Tennis; Athletics (Track/Running); Squash; Dance/cheerleading; Cycling; Skating Sports	Mixed	No	No	Lower Limb		Foot; Ankle; Knee; Calf	Chronic Pain	Sensory Profiling (B); Pain Characteristics (D); Pain History (E); Physical Testing (F)	Neurological Exam (Myotomes/Dermatomes/Reflexes/Neurodynamics/Neural Tension/Nerve conduction etc) B; Location D; Impact on Performance/Participation D ; Aggravating and Easing Factors D; Duration E; Onset E; Timeline E; Palpation F; Pain Provocation - ROM/Movement/Resisted movement F	Motor Control C	Biofeedback/EMG/Muscle activation C							NO		Yes	Biomedical	No
Pruscino 2013	Effects of compression garments on recovery following intermittent exercise.	10.1007/s00421-012-2576-5	2013	Research	Experimental/Interventional				No		No		8			21.9¬±2.3 years			Field Hockey/Floor ball	Mixed	No	No	Lower Limb		Not stated	Acute Pain	Pain Severity/Intensity (C)	Muscle Soreness Scale C	Power/Speed F; Fitness Testing H; Fatigue I ; Training Load J; Nutrition L; Biochemical M; Anthropometrics P	Counter Movement Jump F; Anaerobic repeated sprint field test H; Rating of Perceived Exertion I; Internal Load Measures (HR/RPE/Biochemical) J; Food Diary L; Macro/Micronutrient Tracking L; Hydration status L; Blood Tests (eg inflammatory biomarker analysis)M; Height/Weight/BMI P; Body Composition (Skin fold/Dexa/Bod pod etc) P; Girth Measurements P; Other: F - squat jump, 5CMJ	Confidence/Readiness to RTP F	Confidence to RTP/Psychological Readiness F					NO		No		No
VanHeest 2007	Extensor retinaculum impingement in the athlete: a new diagnosis.	10.1177/0363546507305803	2007	Clinical/Service Delivery	Case Study	Yes	No	No	Yes	The purpose of this article is to describe extensor reti-naculum impingement as a new diagnosis for wrist pain inathletes with repetitive wrist hyperextension as part oftheir sports.	No		3	7		16-20	20-21		Athletics (Field); Gymnastics; Other: Diver	Collegiate	No	No	Upper Limb	Wrist		Mixed	Pain Characteristics (D); Pain History (E); Physical Testing (F)	Location D; Irritability D; Duration E; Onset E; Palpation F; Pain Provocation - ROM/Movement/Resisted movement F									NO		No		No
Yenchak 2011	Criteria-based management of an acute multistructure knee injury in a professional football player: a case report.	10.2519/jospt.2011.3453	2011	Clinical/Service Delivery	Case Study	Yes	No	Yes	No		No		1			25			American Football	Professional/International/Elite	No	No	Lower Limb		Knee	Mixed	Sensory Profiling (B); Pain Severity/Intensity (C); Pain Characteristics (D); Pain History (E); Physical Testing (F)	Neurological Exam (Myotomes/Dermatomes/Reflexes/Neurodynamics/Neural Tension/Nerve conduction etc) B; Visual Analogue Scale C; Location D; Impact on Performance/Participation D ; Pain reported during sport specific task (E.G Throwing, Jumping, Running) D; Aggravating and Easing Factors D; Duration E; Onset E; Timeline E; Palpation F	Strength A; Movement B; Anthropometrics P	Isokinetic Strength Testing A; Range of Motion Testing (Active/Passive) B; Joint Feel/End Feel/Overpressure B; Girth Measurements P					Sport Environment C	Time of Season C	NO		Yes	Biomedical	No
Tomori 2016	Florid reactive periostitis in the fifth phalange of a professional boxer: A case report.	/MD.0000000000005697	2016	Clinical/Service Delivery	Case Study	Yes	No	Yes	No		No		1			23			Other: Boxing	Professional/International/Elite	No	No	Upper Limb	Finger		Chronic Pain	Pain Characteristics (D); Pain History (E); Physical Testing (F)	Location D; Impact on Performance/Participation D ; Aggravating and Easing Factors D; Duration E; Onset E; Timeline E; Palpation F	Movement B; Anthropometrics P	Range of Motion Testing (Active/Passive) B; Swelling Measurement P							NO		No		No
McMahon 2014	What is the prevalence of senior-athlete rotator cuff injuries and are they associated with pain and dysfunction?	10.1007/s11999-014-3560-7	2014	Research	Observational/Epidemiological				Yes	Specifically, we sought to determine: (1)How frequent and severe are rotator cuff abnormalities, asidentified by ultrasound, in senior athletes? (2) To whatdegree does the severity of ultrasound-identified rotator cuffpathology correlate with pain and shoulder dysfunction?	Yes	A senior athlete presenting to a clinician with shoulder painmay have an etiology other than their rotator cuff tearbecause tears are not uncommon in these athletes and manyof the tears are asymptomatic. Rotator cuff tears in someolder individuals do not need to be repaired for successfulparticipation in athletics because some tears are not painfuland in those that are, some of the athletes are a…	58	74				70 (60-84)	Not stated	Semi-Professional/National level	No	No	Upper Limb	Shoulder		Acute Pain	Pain Severity/Intensity (C); Pain Characteristics (D)	Numerical Pain Rating Scale C; Visual Analogue Scale C; Location D; Nature D; Impact on Performance/Participation D ; Pain reported during sport specific task (E.G Throwing, Jumping, Running) D; Interference with ADLs (Include walking/stairs) D; Aggravating and Easing Factors D; AM/PM or Night Pain D; Pain during and/or affecting work tasks D	Strength A; Sleep K	Patient reported strength measures A; Subjective Sleep Tools K	Confidence/Readiness to RTP F	Confidence to RTP/Psychological Readiness F			Sport Environment C; Lifestyle E	Time of Season C; Personal relationships/ sexual function E	Yes	American Shoulder and Elbow Surgeons (ASES) score Disabilities of the Arm, Shoulder and Hand (DASH) score	No		No
Maffulli 1999	Surgical management of tendinopathy of the main body of the patellar tendon in athletes.	10.1097/00042752-199904000-00002	1999	Clinical/Service Delivery	Case Study	Yes	No	Yes	No		Yes	Surgery is effective in the management of chronic pain associated with tendinopathy of the body of the patellar tendon if conservative measures fail	22	6				27.58 (14-45)	Football/Soccer; Tennis; Athletics (Track/Running); Rugby; Field Hockey/Floor ball; Badminton; Dance/cheerleading	Mixed	No	No	Lower Limb		Knee	Chronic Pain	Pain Characteristics (D); Pain History (E); Physical Testing (F)	Location D; Irritability D; Nature D; Impact on Performance/Participation D ; Interference with ADLs (Include walking/stairs) D; Aggravating and Easing Factors D; AM/PM or Night Pain D; Duration E; Timeline E; Palpation F							Demographics D; Lifestyle E	Smoking E; General Wellbeing E; Other: Employment/ Occupation D	NO		No		No
Fleckenstein 2018	Neural therapy of an athlete's chronic plantar fasciitis: a case report and review of the literature.	10.1186/s13256-018-1770-4	2018	Clinical/Service Delivery	Case Study	Yes	Yes	Yes	No		Yes	In this context it is important tonote that our patient underwent various treatments be-fore neural therapy was applied, potentially limiting thevalidity of the current findings. However, as former re-habilitation programs were completed approximately13 months before our treatment and the injections wereconducted within a short time period of only 1 month,we are confident that the applied neural …	1			24			Athletics (Track/Running)	Semi-Professional/National level	No	No	Lower Limb		Foot; Calf; Shin	Chronic Pain	Pain Severity/Intensity (C); Pain Characteristics (D); Pain History (E); Physical Testing (F)	Visual Analogue Scale C; Location D; Nature D; Impact on Performance/Participation D ; Pain reported during sport specific task (E.G Throwing, Jumping, Running) D; Interference with ADLs (Include walking/stairs) D; Aggravating and Easing Factors D; Duration E; Onset E; Timeline E; Palpation F	Anthropometrics P	Swelling Measurement P	Feelings/Emotions H	Feelings Scale/Assessment H			Sport Environment C	Time of Season C	NO		Yes	IASP Pain Categories	No
Nieman 2005	Muscle damage is linked to cytokine changes following a 160-km race.	10.1016/j.bbi.2005.03.008	2005	Clinical/Service Delivery	Observational/Epidemiological				Yes	We hypothesized that plasma CPK, delayed onsetof muscle soreness (DOMS), and each of the seven cyto-kines measured in this study would be positively correlatedin ultramarathon athletes completing this 160-km race.	Yes	Further, research iswarranted to determine whether NSAID use increasescytokine responses following ultramarathons throughan endotoxemia pathway.	45	15				45.3	Athletics (Track/Running)	Not stated	No	No	Lower Limb		Leg/Thigh	Acute Pain	Pain Severity/Intensity (C)	Pain Scales (Mild/Moderate/Severe, Likert Scales etc) C; Muscle Soreness Scale C	Fitness Testing H; Training Load J; Biochemical M; Anthropometrics P	Test to Exhaustion/Time Trial Lab Test H; Daily/Weekly Training Load J; External Load Measures (Distance/Watts/Weight/Volume/Speed/GPS data etc) J; Blood Tests (eg inflammatory biomarker analysis)M; Height/Weight/BMI P; Body Composition (Skin fold/Dexa/Bod pod etc) P							NO		No		No
Walls 2010	Overuse ankle injuries in professional Irish dancers.	10.1016/j.fas.2009.05.003	2009	Research	Observational/Epidemiological				No		No		8	10				26 (21-32)	Dance/cheerleading	Professional/International/Elite	No	No	Lower Limb		Foot; Ankle	Acute Pain	Pain Severity/Intensity (C); Pain Characteristics (D); Physical Testing (F)	Pain Scales (Mild/Moderate/Severe, Likert Scales etc) C; Irritability D; Nature D; Pain reported during sport specific task (E.G Throwing, Jumping, Running) D; Interference with ADLs (Include walking/stairs) D; Aggravating and Easing Factors D; AM/PM or Night Pain D; Pain Provocation - ROM/Movement/Resisted movement F	Movement B; Motor Control C; Kinetic Chain/Biomechanical/Functional D; Posture E; Anthropometrics P	Range of Motion Testing (Active/Passive) B; Patient reported ROM measures B; Gait assessment D; Standing Posture E; Swelling Measurement P; Other: Patient reported instability/ loss of control/ giving way C	Confidence/Readiness to RTP F	Confidence to RTP/Psychological Readiness F	Cognitive Characteristics B	Attention/distraction B	Lifestyle E	Quality of Life E	Yes	American Orthopaedic Foot and Ankle Society (AOFAS) score Foot and Ankle Outcome Score (FAOS)	No		No
Brumat 2020	Massive Heterotopic Ossification of the Tensor Fascia Lata in a Bodybuilder Leading to Severe Hip Dysfunction: A Case Report.	10.2106/JBJS.CC.19.00581	2020	Clinical/Service Delivery	Case Study	Yes	No	Yes	No		No		1			42			Weightlifting/bodybuilding	Professional/International/Elite	No	No	Lower Limb		Hip	Chronic Pain	Sensory Profiling (B); Pain Severity/Intensity (C); Pain Characteristics (D); Pain History (E); Physical Testing (F)	Neurological Exam (Myotomes/Dermatomes/Reflexes/Neurodynamics/Neural Tension/Nerve conduction etc) B; Visual Analogue Scale C; Pain Scales (Mild/Moderate/Severe, Likert Scales etc) C; Location D; Pain reported during sport specific task (E.G Throwing, Jumping, Running) D; Interference with ADLs (Include walking/stairs) D; Aggravating and Easing Factors D; Pain during and/or affecting work tasks D…	Strength A; Movement B; Kinetic Chain/Biomechanical/Functional D	Oxford Grading/Manual Muscle Testing/MRC grading A ; Range of Motion Testing (Active/Passive) B; Gait assessment D	Mood A; Stress B	Mood Disturbance A; General Stress Questionnaire B	Cognitive Characteristics B	Attention/distraction B	Lifestyle E	Quality of Life E; Personal relationships/ sexual function E	Yes	International Hip Outcome Tool - 33 (iHOT-33)	Yes	Biomedical	No
Paajanen 2008	Pubic magnetic resonance imaging findings in surgically and conservatively treated athletes with osteitis pubis compared to asymptomatic athletes during heavy training.	10.1177/0363546507305454	2008	Clinical/Service Delivery	Case Study	Yes	No	Yes	Yes	Inthe present study, we report our long-term clinical resultsand MRI findings of 16 patients treated surgically or conser-vatively compared with 20 asymptomatic control athletes	No		14	2				surgical 30 ¬±8 nonoperative 22 ¬±11	Football/Soccer; Athletics (Track/Running); Ice Hockey; Skiing/Snowboarding	Mixed	No	No	Lower Limb		Groin	Chronic Pain	Pain Severity/Intensity (C); Pain Characteristics (D); Pain History (E); Physical Testing (F)	Visual Analogue Scale C; Location D; Impact on Performance/Participation D ; Duration E; Timeline E; Palpation F; Pain Provocation - ROM/Movement/Resisted movement F	Movement B	Muscle Length Testing B					Sport Environment C	Time of Season C	NO		No		No
Adachi 2004	The complete type of suprapatellar plica in a professional baseball pitcher: consideration of a cause of anterior knee pain.	10.1016/j.arthro.2004.08.005	2004	Clinical/Service Delivery	Case Study	Yes	No	Yes	No		Yes	In conclusion, we should keep in mind that the suprapatellar plicae cause anterior knee pain.	1			27			Baseball	Professional/International/Elite	No	No	Lower Limb		Knee	Mixed	Pain Characteristics (D); Pain History (E); Physical Testing (F)	Location D; Impact on Performance/Participation D ; Duration E; Palpation F; Pain Provocation - ROM/Movement/Resisted movement F	Strength A; Movement B; Kinetic Chain/Biomechanical/Functional D; Biochemical M	Oxford Grading/Manual Muscle Testing/MRC grading A ; Isokinetic Strength Testing A; Range of Motion Testing (Active/Passive) B; Throwing Biomechanical assessment D; Histological Exam M							NO		No		No
Radnovich 2013	Heated lidocaine-tetracaine patch for management of shoulder impingement syndrome.	PMID: 23329806	2013	Clinical/Service Delivery	Case Study	Yes	No	Yes	No		Yes	Pending the outcome of more studies, the heated lidocaine-tetracaine patch may be a viable early conservative management option for acute pain from SIS.		1			Adolescent		Volleyball	High School / Middle School/ Secondary School	No	No	Upper Limb	Shoulder		Chronic Pain	Pain Severity/Intensity (C); Pain Characteristics (D); Pain History (E); Physical Testing (F)	Pain Scales (Mild/Moderate/Severe, Likert Scales etc) C; Location D; Impact on Performance/Participation D ; Interference with ADLs (Include walking/stairs) D; Aggravating and Easing Factors D; Onset E; Timeline E; Palpation F; Pain Provocation - ROM/Movement/Resisted movement F; Pain Provocation - Special Tests F	Strength A; Motor Control C	Oxford Grading/Manual Muscle Testing/MRC grading A ; Other: Patient reported instability/ loss of control/ giving way C					Sport Environment C	Time of Season C	NO		Yes	Biomedical	No
deSouza 2020	Effect of Ibuprofen on Muscle, Hematological and Renal Function, Hydric Balance, Pain, and Performance During Intense Long-Distance Running.	10.1519/JSC.0000000000002502	2020	Research	Experimental/Interventional				Yes	It was hypothesized that the prophylactic use of a maximal, single dose of NSAIDs before the 42 km TR competition would reduce the deleterious effect of muscle damage, and pain, and thereby improve running performance. The aim of this study was to investigate the effect of ibuprofen use during the 42 km trail running challenge competition on performance and also whether it adversely affected hydr…	Yes	Our study had a number of limitations. Our sample size was limited to six participants in each of the ibuprofen and placebo groups. We originally started with 10 participants per group, but four participants per group either dropped out of the race due to injury or could not finish the race in less than nine hours. Due to darkness, these participants needed to be removed from the course for safet…	12			41.1 +/-8.8			Athletics (Track/Running)	Not stated	No	No	Lower Limb		Foot; Quad; Calf; Shin	Acute Pain	Pain Severity/Intensity (C); Pain Characteristics (D)	Numerical Pain Rating Scale C; Location D; Nature D; Other: Pain Map	Power/Speed F; Training Load J; Nutrition L; Biochemical M; Anthropometrics P	Counter Movement Jump F; External Load Measures (Distance/Watts/Weight/Volume/Speed/GPS data etc) J; Internal Load Measures (HR/RPE/Biochemical) J; Hydration status L; Blood Tests (eg inflammatory biomarker analysis)M; Height/Weight/BMI P; Body Composition (Skin fold/Dexa/Bod pod etc) P; Other: Squat Jump/Vertical Jump - F	Feelings/Emotions H	Feelings Scale/Assessment H; Emotions Scale/Assessment H	Pain Appraisals & Understanding A	Understanding of pain and central nervous system A			Yes	Pain Evaluation Multidimensional Scale (EMADOR)	No		No
Kleinhenz 1999	Randomised clinical trial comparing the effects of acupuncture and a newly designed placebo needle in rotator cuff tendinitis.	10.1016/s0304-3959(99)00107-4	1999	Research	Experimental/Interventional				No		No				29				Football/Soccer; Athletics (Track/Running); Swimming; Volleyball; Olympic Handball; Rowing/Canoeing/Kayaking/Dragon Boating; Weightlifting/bodybuilding ; Gymnastics	Not stated	No	No	Upper Limb	Shoulder		Mixed	Pain Severity/Intensity (C); Pain Characteristics (D); Pain History (E)	Visual Analogue Scale C; Pain during and/or affecting work tasks D; Duration E	Strength A; Movement B; Training Load J; Sleep K	Hand Held/ Isometric Dynamometer A; Patient reported ROM measures B; Daily/Weekly Training Load J; Subjective Sleep Tools K							Yes	Constant Murley Score (CMS)	No		No
Kyle 1991	A young wrestler with antecedent both-knee Osgood Schlatter's disease and JOCD.	PMID: 1766335	1991	Clinical/Service Delivery	Case Study	Yes	No	Yes	No		Yes	Physicians evaluating knee pain complaints in the adolescent student athlete must maintain a high index of suspicion for patelofemoral dysfunction as a primary condition as well as a secondary consequence of pre existing or suspected joint pathology	1			15			Other: Wrestling	High School / Middle School/ Secondary School	No	No	Lower Limb		Knee	Chronic Pain	Pain Characteristics (D); Pain History (E); Physical Testing (F)	Location D; Impact on Performance/Participation D ; Aggravating and Easing Factors D; AM/PM or Night Pain D; Duration E; Onset E; Timeline E; Palpation F; Pain Provocation - ROM/Movement/Resisted movement F; Pain Provocation - Special Tests F	Movement B; Motor Control C; Anthropometrics P	Muscle Length Testing B; Atrophy/Muscle Bulk P; Swelling Measurement P; Other: Patient reported instability/ loss of control/ giving way					Sport Environment C	Time of Season C	NO		No		No
Yoneda 2002	Arthroscopic removal of symptomatic Bennett lesions in the shoulders of baseball players: arthroscopic Bennett-plasty.	0363-5465/102/3030-0728$02.00/0	2002	Research	Observational/Epidemiological				No		Yes	However, because we also simultaneously treated theother lesions found in the patients in this series, we can-not definitively say that the positive outcomes were solelythe result of the Bennett-plasty. In the clinical setting, itis difficult to isolate and treat only one lesion to examinethe effectiveness of treatment. In the present study, wetried to group patients with similar symptoms accordi…	16			25.7 (16-44)			Baseball	Mixed	No	No	Upper Limb	Shoulder		Mixed	Pain Severity/Intensity (C); Pain Characteristics (D); Pain History (E); Physical Testing (F)	Pain Scales (Mild/Moderate/Severe, Likert Scales etc) C; Pain reported during sport specific task (E.G Throwing, Jumping, Running) D; Aggravating and Easing Factors D; Duration E; Onset E; Timeline E; Palpation F	Movement B; Power/Speed F	Joint Feel/End Feel/Overpressure B; Other Throwing Power/Distance F							NO		Yes	Biomedical	No
Staresinic 2013	Isolated inferior peroneal retinculum tear in professional soccer players.	10.1016/S0020-1383(13)70202-X	2013	Clinical/Service Delivery	Case Study	Yes	No	Yes	No		Yes	Distal peroneal tendon subluxation should be considered in the differential diagnostics of an acute and chronic ankle sprain followed with chronic ankle pain and instability. The authors recommend surgical treatment as a method of choice especially in professional athletes	3			20, 23 & 28			Football/Soccer	Semi-Professional/National level	No	No	Lower Limb		Ankle	Mixed	Pain Severity/Intensity (C); Pain Characteristics (D); Pain History (E)	Visual Analogue Scale C; Pain Scales (Mild/Moderate/Severe, Likert Scales etc) C; Location D; Impact on Performance/Participation D ; Interference with ADLs (Include walking/stairs) D; Aggravating and Easing Factors D; Onset E	Movement B; Motor Control C; Kinetic Chain/Biomechanical/Functional D; Posture E; Biochemical M; Anthropometrics P	Range of Motion Testing (Active/Passive) B; Gait assessment D; Standing Posture E; Histological Exam M; Swelling Measurement P; Other: Patient reported instability/ loss of control/ giving way C							Yes	American Orthopedic Foot and Ankle Society (AOFAS) Ankle-Hindfoot Score	No		No
Mendon√ßa 2018	Association of Hip and Foot Factors With Patellar Tendinopathy (Jumper's Knee) in Athletes.	10.2519/jospt.2018.7426	2018	Research	Observational/Epidemiological				No		No		108	25				17.85 +/- 4.72 (15-37)	Basketball/Netball; Volleyball	Not stated	No	No	Lower Limb		Knee	Not stated	Pain Severity/Intensity (C); Pain Characteristics (D); Physical Testing (F)	Pain Scales (Mild/Moderate/Severe, Likert Scales etc) C; Location D; Irritability D; Impact on Performance/Participation D ; Pain reported during sport specific task (E.G Throwing, Jumping, Running) D; Interference with ADLs (Include walking/stairs) D; Aggravating and Easing Factors D; Palpation F; Pain Provocation - ROM/Movement/Resisted movement F	Strength A; Movement B; Posture E; Training Load J; Anthropometrics P	Hand Held/ Isometric Dynamometer A; Inclinometry B; Standing Posture E; Daily/Weekly Training Load J; Height/Weight/BMI P					Sport Environment C	Time of Season C	Yes	Victorian Institute of Sport Assessment - patella (VISA-P)	No		No
Holt 2020	Progressive Elbow Magnetic Resonance Imaging Abnormalities in Little League Baseball Players Are Common: A 3-Year Longitudinal Evaluation.	10.1177/0363546519888647	2019	Research	Observational/Epidemiological				No		No				26			(12-15)	Baseball	High School / Middle School/ Secondary School	No	No	Upper Limb	Elbow		Not stated	Pain History (E); Physical Testing (F)	Timeline E; Palpation F; Pain Provocation - Special Tests F	Strength A; Movement B	Oxford Grading/Manual Muscle Testing/MRC grading A ; Inclinometry B					Sport Environment C	Time of Season C	NO		Yes	Biomedical	No
Reinking 2007	Exercise-related leg pain in collegiate cross-country athletes: extrinsic and intrinsic risk factors.	10.2519/jospt.2007.2534	2007	Research	Observational/Epidemiological				Yes	This study,therefore, was designed to determine (1)the percentage of collegiate cross-countryathletes with a history of ERLP associ-ated with running, (2) the incidence ofERLP associated with running during1 cross-country season, (3) if factors in-cluding years of collegiate running, train-ing distance, and gender are associatedwith ERLP in collegiate cross-countryathletes, and (4) if there is a …	Yes	First, this study relied on self-re-port of ERLP in collegiate runners. Therewas no confirmatory testing of those whoreported ERLP season incidence, norwas there any medical diagnostic test-ing. Second, our study design did notprovide detail regarding the chronologyof ERLP history.	44	44				19.5 years (range,18-24 years	Athletics (Track/Running)	Collegiate	No	No	Lower Limb		Leg/Thigh	Mixed	Pain Characteristics (D); Pain History (E)	Location D; Impact on Performance/Participation D ; Duration E; Onset E; Timeline E	Posture E; Training Load J	Standing Posture E; Daily/Weekly Training Load J					Sport Environment C	Time of Season C	NO		No		No
vanSnellenberg 2007	Achilles tendon pain intensity and level of neovascularization in athletes as determined by color Doppler ultrasound.	10.1111/j.1600-0838.2006.00605.x	2006	Research	Observational/Epidemiological				Yes	The pur-pose of this study was to image Achilles tendons in ayoung athletic population using color Doppler ultra-sound to determine the prevalence of neovascular-ization, pain and degeneration	Yes	Therefore, the presence of neovascularizationis not exclusive to tendons with chronic Achilles pain.The role of neovasculature and pain in Achillestendinopathy needs to be clarified in future research.	25	39		21.6 +/- 2.8 (18-29)	20.2 +/- 1.6 (18-25)		Football/Soccer; Athletics (Track/Running); Athletics (Field); Basketball/Netball; Field Hockey/Floor ball; American Football; Ice Hockey; Volleyball; Other: Wrestling	Collegiate	No	No	Lower Limb		Ankle; Calf	Not stated	Pain Severity/Intensity (C); Pain Characteristics (D); Pain History (E); Physical Testing (F)	Visual Analogue Scale C; Pain Scales (Mild/Moderate/Severe, Likert Scales etc) C; Location D; Impact on Performance/Participation D ; Pain reported during sport specific task (E.G Throwing, Jumping, Running) D; Interference with ADLs (Include walking/stairs) D; AM/PM or Night Pain D; Timeline E; Palpation F; Pain Provocation - ROM/Movement/Resisted movement F	Anthropometrics P	Height/Weight/BMI P; Girth Measurements P; Swelling Measurement P							Yes	Victorian Institute of Sport Assessment - Achilles (VISA-A)	No		No
Eng 2008	Stress fracture of the first rib in a weightlifter.	10.1097/RLU.0b013e31816a78c8	2018	Clinical/Service Delivery	Case Study	Yes	No	Yes	No		No			1			20		Weightlifting/bodybuilding	Professional/International/Elite	No	No	Upper Limb	Shoulder		Acute Pain	Sensory Profiling (B); Pain Characteristics (D); Pain History (E); Physical Testing (F)	Neurological Exam (Myotomes/Dermatomes/Reflexes/Neurodynamics/Neural Tension/Nerve conduction etc) B; Nature D; Onset E; Palpation F									NO		No		No
Ali 2010	Physiological effects of wearing graduated compression stockings during running.	10.1007/s00421-010-1447-1	2010	Research	Experimental/Interventional				Yes	The aim of this study was to examine the physiological and perceptual responses to wearing GCS during fast-paced running in a controlled laboratory environment.	No		9	1					Athletics (Track/Running); Triathlon	Not stated	No	No	Lower Limb		Hamstring; Quad; Calf; Shin	Acute Pain	Sensory Profiling (B); Pain Severity/Intensity (C); Pain Characteristics (D); Physical Testing (F)	Quantitative Sensory Testing (Nociceptive Function/Pain Algometer/PPT/Pain tolerance) B; Pain Scales (Mild/Moderate/Severe, Likert Scales etc) C; Muscle Soreness Scale C; Location D	Power/Speed F; Fitness Testing H; Fatigue I ; Biochemical M	Counter Movement Jump F; V02 Max/Lactate Threshold Lab Test H; Rating of Perceived Exertion I; Blood Tests (eg inflammatory biomarker analysis)M	Feelings/Emotions H	Pleasure/Displeasure H	Cognitive Characteristics B	Alertness/Arousal B			NO		No		No
Semark 1999	The effect of a prophylactic dose of flurbiprofen on muscle soreness and sprinting performance in trained subjects.	10.1080/026404199366091	1999	Research	Experimental/Interventional				Yes	Accordingly, our speciWcaimwas to study theaVect of a prophylactic doseof a non-steroidal anti-inXammatory administeredtopically onmuscledamage, musclesoreness andsprinting performanceinsubjects whowere trainedfor sporting activitiescharacterizedby sprinting, accelerationand deceler-ation	No		25			19 +/- 3			Rugby; Field Hockey/Floor ball	Not stated	No	No	Lower Limb		Quad	Acute Pain	Sensory Profiling (B); Pain Severity/Intensity (C)	Quantitative Sensory Testing (Nociceptive Function/Pain Algometer/PPT/Pain tolerance) B; Numerical Pain Rating Scale C	Power/Speed F; Biochemical M; Anthropometrics P	Sprinting Tests F; Blood Tests (eg inflammatory biomarker analysis)M; Height/Weight/BMI P; Body Composition (Skin fold/Dexa/Bod pod etc) P; Girth Measurements P							NO		No		No
Stulberg 1980	Breaststroker's knee: pathology, etiology, and treatment.	10.1177/036354658000800304	1980	Research	Observational/Epidemiological				Yes	Thisobservation led to this study of 23 competitive breaststrokeswimmers with painful knees. The purpose of this study was to( 1 ) establish the location and characteristics of the knee symp-toms ; (2) examine the relationship of the kick used by theseswimmers to their symptoms; (3) consider methods of treatmentwhich might prevent the occurrence of this injury.	Yes	Our experience suggests that if a careful evaluation of thewhipkick in a symptomatic, young swimmer is carried out andif the abnormalities of the kick are corrected, the knee paincan be eliminated. Particular attention should be directed toovercoming most young swimmers‚Äô desire to abduct the legsduring the recovery phase of the kick and rapidly extend theknees with the legs apart, during the th…	9	14				17 (6-30)	Swimming	Local /Club/Amateur	No	No	Lower Limb		Knee	Not stated	Pain Characteristics (D); Pain History (E); Physical Testing (F)	Location D; Irritability D; Nature D; Impact on Performance/Participation D ; Pain reported during sport specific task (E.G Throwing, Jumping, Running) D; Interference with ADLs (Include walking/stairs) D; Aggravating and Easing Factors D; Duration E; Timeline E; Palpation F	Strength A; Motor Control C; Kinetic Chain/Biomechanical/Functional D; Posture E; Anthropometrics P	Oxford Grading/Manual Muscle Testing/MRC grading A ; Standing Posture E; Atrophy/Muscle Bulk P; Swelling Measurement P; Other: Patient reported instability/ loss of control/ giving way C Swimming Technique D					Sport Environment C	Time of Season C	NO		No		No
Casado-Hern√°ndez 2020	Development and Validation of the Overall Foot Pain Questionnaire in Motorcycle Riders.	10.3390/ijerph17072233	2020	Research	Observational/Epidemiological				Yes	Firstly, our primary aim was to develop a transcultural adaptation of a cycling questionnaire using the Borg CR-10 scale as a tool to describe the discomfort among motorcyclists during the riding process in two trial sessions. Secondly, the goal ofthis study was to assess foot pain or discomfort of feet while riding a motorcycle	Yes	Firstly, a limitation of the study is the cross-sectional research design which does not allow forcause and eect relationships to be established. Although this paper concentrates specifically on thefoot discomfort, many other factors not explored within this research could be attributed to the presenceof foot discomfort whilst riding. These could include motorcycle set-up as saddle height, saddle…	48	3		37.68 (+/-6.12)	37.33 (+/- 7.37)		Motorcycling	Local /Club/Amateur	No	No	Mixed	Shoulder; Upper Arms	Foot; Ankle; Knee; Hamstring; Gluteus; Calf	Acute Pain	Pain Severity/Intensity (C); Pain Characteristics (D)	Numerical Pain Rating Scale C; Location D; Impact on Performance/Participation D	Anthropometrics P	Height/Weight/BMI P					Demographics D	Education Level D	Yes	Borg CR-10 Scale Adapted Motorcyclist Questionnaire (MQ-21)	No		No
Barrera 2019	Lumbrical Tear in Major League Baseball Player Throwing 4-Seam Fastballs: A Case Report.	10.2106/JBJS.CC.18.00115	2019	Clinical/Service Delivery	Case Study	Yes	No	Yes	No		No		1			26			Baseball	Professional/International/Elite	No	No	Upper Limb	Hand		Acute Pain	Pain Characteristics (D); Pain History (E); Physical Testing (F)	Location D; Impact on Performance/Participation D ; Pain reported during sport specific task (E.G Throwing, Jumping, Running) D; Onset E; Palpation F; Pain Provocation - ROM/Movement/Resisted movement F	Training Load J	External Load Measures (Distance/Watts/Weight/Volume/Speed/GPS data etc) J							NO		No		No
Korakakis 2015	Cross-cultural Adaptation and Validation of the Exercise-Induced Leg Pain Questionnaire for English- and Greek-Speaking Individuals.	10.2519/jospt.2015.5428	2015	Research	Observational/Epidemiological				Yes	Therefore, the primary objectives of this study were to simultaneously trans-late and cross-culturally adapt the origi-nal EILP-G questionnaire to the Greek (EILP-GR) and English (EILP-Br) lan-guages, and to assess the psychometric properties of the Greek version.22	Yes	use of the Schepsis et al36 classification, due to the absence of a gold standard and the fact that a more generic but validated disabil-ity measure was not used for comparison, should be taken into account as a meth-odological limitation. Also, the authors recognize that the presence of the inves-tigator during all test occasions could have positively influenced the reliability of the test, and …	43	37				At risk 24.9 +/- 4 OLEC 23.8 +/-5	Athletics (Track/Running)	Collegiate	No	No	Lower Limb		Shin; Leg/Thigh	Chronic Pain	Pain Severity/Intensity (C); Pain Characteristics (D)	Pain Scales (Mild/Moderate/Severe, Likert Scales etc) C; Location D; Irritability D; Impact on Performance/Participation D ; Pain reported during sport specific task (E.G Throwing, Jumping, Running) D; Aggravating and Easing Factors D									Yes	Exercise Induced Leg Pain Questionnaire (EILP)	No		No
DiFiori 1999	Stress fracture of the proximal fibula in a young soccer player: a case report and a review of the literature.	10.1097/00005768-199907000-00002	1999	Clinical/Service Delivery	Case Study	Yes	No	Yes	No		Yes	Clinically, these injuries may occur precipitously and radiographically display a frank fracture, or they may develop with a gradual onset of pain and demonstrate a periosteal reaction on x-ray. The specific etiology of these injuries is not well defined but appears to involve loading of the fibula with the ankle dorsiflexed and concomitant eccentric action of the plantarflexors and external rota…	1			14			Football/Soccer	Not stated	No	No	Lower Limb		Leg/Thigh	Acute Pain	Sensory Profiling (B); Pain Characteristics (D); Pain History (E); Physical Testing (F)	Neurological Exam (Myotomes/Dermatomes/Reflexes/Neurodynamics/Neural Tension/Nerve conduction etc) B; Location D; Pain reported during sport specific task (E.G Throwing, Jumping, Running) D; Interference with ADLs (Include walking/stairs) D; Duration E; Onset E; Palpation F; Pain Provocation - ROM/Movement/Resisted movement F	Strength A; Kinetic Chain/Biomechanical/Functional D; Training Load J; Development/Maturation O; Anthropometrics P	Oxford Grading/Manual Muscle Testing/MRC grading A ; Gait assessment D; Daily/Weekly Training Load J; Development/maturation scale O; Height/Weight/BMI P; Swelling Measurement P			Cognitive Characteristics B	Other: Motivation - Intrinsic/Extrinsic - B			NO		No		No
Ittenbach 2016	Reliability and Validity of the Anterior Knee Pain Scale: Applications for Use as an Epidemiologic Screener.	10.1371/journal.pone.015920	2016	Research	Qualitative/Mixed Methods				No		No			414			11.0 - 18.1		Football/Soccer; Basketball/Netball; Volleyball	Mixed	No	No	Lower Limb		Knee	Not stated	Pain Mechanism (A); Pain Severity/Intensity (C); Pain Characteristics (D); Pain History (E)	Pain Mechanism Questionnaire/Checklist - A; Pain Scales (Mild/Moderate/Severe, Likert Scales etc) C; Irritability D; Impact on Performance/Participation D ; Duration E; Onset E									NO		No		No
Maier 2013	Mid- and long-term efficacy of the arthroscopic patellar release for treatment of patellar tendinopathy unresponsive to nonoperative management.	10.1016/j.arthro.2013.05.004	2013	Clinical/Service Delivery	Case Study	Yes	No	Yes	No		No		27	3				27.6 +/-7.4 (16-49)	Football/Soccer; Athletics (Track/Running); Athletics (Field); Triathlon; Badminton; Cycling; Olympic Handball; Skiing/Snowboarding ; Weightlifting/bodybuilding	Mixed	No	No	Lower Limb		Knee	Chronic Pain	Pain Severity/Intensity (C); Pain Characteristics (D); Pain History (E); Physical Testing (F)	Visual Analogue Scale C; Location D; Irritability D; Impact on Performance/Participation D ; Pain reported during sport specific task (E.G Throwing, Jumping, Running) D; Interference with ADLs (Include walking/stairs) D; Aggravating and Easing Factors D; Timeline E; Palpation F; Pain Provocation - ROM/Movement/Resisted movement F									Yes	Victorian Institute of Sport - Patella (VISA-P)	Yes	Other: Blazina Score (Patella tendon pain based on activity level)	No
Girard 2006	Changes in exercise characteristics, maximal voluntary contraction, and explosive strength during prolonged tennis playing.	10.1136/bjsm.2005.023754	2006	Research	Observational/Epidemiological				No		No		12			23.4 +/-1.6			Tennis	Mixed	No	No	Lower Limb		Quad	Acute Pain	Pain Severity/Intensity (C); Pain Characteristics (D)	Visual Analogue Scale C; Muscle Soreness Scale C; Location D	Strength A; Power/Speed F; Fatigue I ; Training Load J; Anthropometrics P	Hand Held/ Isometric Dynamometer A; Reactive Strength Index F; Counter Movement Jump F; Rating of Perceived Exertion I; Daily/Weekly Training Load J; Internal Load Measures (HR/RPE/Biochemical) J; Height/Weight/BMI P; Body Composition (Skin fold/Dexa/Bod pod etc) P; Other: Squat Jump - F							NO		No		No
Young 2005	Eccentric decline squat protocol offers superior results at 12 months compared with traditional eccentric protocol for patellar tendinopathy in volleyball players.	10.1136/bjsm.2003.010587	2005	Research	Experimental/Interventional				Yes	To investigate the immediate (12 weeks) and long term (12 months) efficacy of two eccentricexercise programmes for the treatment of patellar tendinopathy	No		13	4				(mean (SD)27.3 (1.8) years)	Volleyball	Professional/International/Elite	No	No	Lower Limb		Knee	Chronic Pain	Pain Severity/Intensity (C); Pain Characteristics (D); Physical Testing (F)	Visual Analogue Scale C; Pain Scales (Mild/Moderate/Severe, Likert Scales etc) C; Irritability D; Impact on Performance/Participation D ; Pain reported during sport specific task (E.G Throwing, Jumping, Running) D; Interference with ADLs (Include walking/stairs) D; Aggravating and Easing Factors D; Palpation F; Pain Provocation - ROM/Movement/Resisted movement F	Anthropometrics P	Height/Weight/BMI P					Sport Environment C	Time of Season C	Yes	VISA-P	No		No
EvansMWJr 2004	Hamate hook fracture in a 17-year-old golfer: importance of matching symptoms to clinical evidence.	10.1016/j.jmpt.2004.08.005	2004	Clinical/Service Delivery	Case Study	Yes	No	Yes	No		Yes	Suggestions for clinical evaluation of a patient with golf-related wrist pain include: (1) palpate for point tendernessover the hamate in any case of ulnar-sided wrist pain,especially that which has been persistent for more than2 weeks, even if the athlete has continued to play; (2)radiograph the wrist with suspicion of hamate hook fractureand use the carpal tunnel view, which may show thefractur…	1			17			Golf	Not stated	No	No	Upper Limb	Wrist		Chronic Pain	Pain Characteristics (D); Pain History (E); Physical Testing (F)	Location D; Impact on Performance/Participation D ; Onset E; Palpation F; Pain Provocation - ROM/Movement/Resisted movement F	Anthropometrics P	Height/Weight/BMI P; Swelling Measurement P					Sport Environment C	Time of Season C	NO		No		No
McAnulty 2007	Effect of NSAID on muscle injury and oxidative stress.	10.1055/s-2007-964966	2007	Clinical/Service Delivery	Observational/Epidemiological				Yes	We hy-pothesized that plasma CPK, delayed onset of muscle soreness(DOMS), and oxidative stress markers would be positively corre-lated and that NSAID use would significantly diminish thesemarkers by reducing inflammation	Yes	our results indicate that NSAID use during endur-ance exercise does not alleviate muscle damage or DOMS and ac-tually increases certain oxidative stress markers. Furthermore,oxidative stress and muscle damage do not appear to be relatedduring ultra-distance events. As stated earlier, a limitation of thestudy was that NSAID use was not controlled, so no recommen-dations can be made about NSAID dos…	45	15				45.3 +/-1.1 (28-67)	Athletics (Track/Running)	Not stated	No	No	Lower Limb		Leg/Thigh	Acute Pain	Pain Severity/Intensity (C)	Muscle Soreness Scale C	Training Load J; Biochemical M; Anthropometrics P	External Load Measures (Distance/Watts/Weight/Volume/Speed/GPS data etc) J; Blood Tests (eg inflammatory biomarker analysis)M; Height/Weight/BMI P; Body Composition (Skin fold/Dexa/Bod pod etc) P					Sport Environment C	Time of Season C	NO		No		No
Mayes 2016	Professional ballet dancers have a similar prevalence of articular cartilage defects compared to age- and sex-matched non-dancing athletes.	10.1007/s10067-016-3389-4	2016	Research	Observational/Epidemiological				Yes	The aims of this study were to compare the preva-lence of cartilage defects in hips of current and retiredprofessional ballet dancers with an age- and sex-matched control group of non-dancing athletes and todetermine the relationship of cartilage defects to hippain, function and hip internal rotation	Yes	Male dancers,however, appear to develop cartilage defects at an earlier age.Cartilage defects were not related to clinical signs and symp-toms, and prospective research is required to determine whichcartilage defects develop into symptomatic hip OA.	42	56				30 (18-64)	Tennis; Basketball/Netball; Dance/cheerleading	Mixed	No	No	Lower Limb		Hip; Groin	Acute Pain	Pain Severity/Intensity (C); Pain Characteristics (D); Pain History (E); Physical Testing (F)	Pain Scales (Mild/Moderate/Severe, Likert Scales etc) C; Irritability D; Nature D; Impact on Performance/Participation D ; Pain reported during sport specific task (E.G Throwing, Jumping, Running) D; Interference with ADLs (Include walking/stairs) D; Aggravating and Easing Factors D; AM/PM or Night Pain D; Timeline E; Pain Provocation - ROM/Movement/Resisted movement F	Movement B; Training Load J; Sleep K; Anthropometrics P	Range of Motion Testing (Active/Passive) B; Daily/Weekly Training Load J; Subjective Sleep Tools K; Swelling Measurement P	Mood A	Mood Scales A			Lifestyle E	Quality of Life E	Yes	Copenhagen Hip and Groin Outcome Score (HAGOS)	No		No
Nakagawa 2007	Superior Bennett lesion: a bone fragment at the posterosuperior glenoid rim in 5 athletes.	10.1016/j.arthro.2006.07.007	2007	Clinical/Service Delivery	Case Study	Yes	No	Yes	No		No		4	1				mean age 30	Baseball; American Football; Volleyball	Not stated	No	No	Upper Limb	Shoulder		Mixed	Pain Characteristics (D); Pain History (E); Physical Testing (F)	Location D; Impact on Performance/Participation D ; Pain reported during sport specific task (E.G Throwing, Jumping, Running) D; Aggravating and Easing Factors D; Duration E; Palpation F; Pain Provocation - ROM/Movement/Resisted movement F; Pain Provocation - Special Tests F	Movement B	Range of Motion Testing (Active/Passive) B; Joint Feel/End Feel/Overpressure B							NO		No		No
Nussbaum 2001	Prospective evaluation of syndesmotic ankle sprains without diastasis.	10.1177/03635465010290011001	2001	Clinical/Service Delivery	Case Study	Yes	No	Yes	No		Yes	Use of thetenderness length measurement enables accurate pre-34Nussbaum et al.American Journal of Sports Medicine diction of time lost to competition and severity of injury.Early recognition and treatment is essential for a favor-able outcome. Notation of pain along the syndesmosis,positive result of the dorsiflexion external rotationstress test, functional inability to do a single-leggedhop, and…	51	9					Football/Soccer; Athletics (Track/Running); Swimming; Basketball/Netball; Field Hockey/Floor ball; American Football; Lacrosse; Dance/cheerleading; Rowing/Canoeing/Kayaking/Dragon Boating; Gymnastics; Other: Wrestling	Collegiate	No	No	Lower Limb		Ankle	Mixed	Pain Severity/Intensity (C); Pain Characteristics (D); Pain History (E); Physical Testing (F)	Pain Scales (Mild/Moderate/Severe, Likert Scales etc) C; Location D; Nature D; Onset E; Timeline E; Palpation F; Pain Provocation - Special Tests F	Strength A; Movement B; Power/Speed F; Agility G	Oxford Grading/Manual Muscle Testing/MRC grading A ; Range of Motion Testing (Active/Passive) B; Sprinting Tests F; Other Agility Tests G							NO		No		No
Mori 1994	Osteochondritis dissecans of the patellofemoral groove in athletes: unusual cases of patellofemoral pain.	10.1007/BF01845596	1994	Clinical/Service Delivery	Case Study	Yes	No	Yes	No		No		5			15-21			Athletics (Track/Running); Basketball/Netball; Rugby; Baseball; Volleyball	Mixed	No	No	Lower Limb		Knee	Chronic Pain	Pain Characteristics (D); Pain History (E); Physical Testing (F)	Location D; Duration E; Pain Provocation - ROM/Movement/Resisted movement F	Movement B; Posture E; Training Load J; Anthropometrics P	Joint Feel/End Feel/Overpressure B; Standing Posture E; Sport Specific Posture E; Daily/Weekly Training Load J; Swelling Measurement P							NO		No		No
Prucha 2018	Thrower's Fracture of the Humerus: A Case Report.	PMID: 29703075	2018	Clinical/Service Delivery	Case Study	Yes	No	Yes	No		No		1			35			Baseball	Local /Club/Amateur	No	No	Upper Limb	Upper Arms		Acute Pain	Sensory Profiling (B); Pain Characteristics (D); Pain History (E); Physical Testing (F)	Neurological Exam (Myotomes/Dermatomes/Reflexes/Neurodynamics/Neural Tension/Nerve conduction etc) B; Aggravating and Easing Factors D; Onset E; Timeline E; Palpation F	Movement B; Anthropometrics P	Range of Motion Testing (Active/Passive) B; Swelling Measurement P							NO		Yes	Biomedical	No
Ooi 2015	Prevalence of morphological and mechanical stiffness alterations of mid Achilles tendons in asymptomatic marathon runners before and after a competition.	10.1007/s00256-015-2132-6	2015	Research	Observational/Epidemiological				Yes	The primary aim of this study was to determine, usingconventional US supplemented with SE, the prevalence ofmorphological and mechanical stiffness alterations at themid Achilles tendon in a group of asymptomatic marathonrunners before and after a competition in comparisonwith active non-runners. The secondary objective wasto assess the relationship between the pre-existingAchilles tendon alterati…	Yes	he limitations of our study are the small number of par-ticipants in each group and the fact that our participants didnot undergo the gold standard magnetic resonance imaging(MRI) to validate our observations. The low number of run-ners sustaining Achilles tendon pain post-running likely limitsthe generalisability of the results. In our cohort, we only per-formed the second follow-up US on runner…	13	8				37 +/- 11.3	Athletics (Track/Running)	Mixed	No	No	Lower Limb		Foot; Ankle; Calf	Acute Pain	Pain Severity/Intensity (C); Pain Characteristics (D); Pain History (E); Physical Testing (F)	Visual Analogue Scale C; Pain Scales (Mild/Moderate/Severe, Likert Scales etc) C; Irritability D; Nature D; Impact on Performance/Participation D ; Pain reported during sport specific task (E.G Throwing, Jumping, Running) D; Interference with ADLs (Include walking/stairs) D; Aggravating and Easing Factors D; AM/PM or Night Pain D; Timeline E; Palpation F; Pain Provocation - ROM/Movement/Resisted …	Training Load J; Anthropometrics P	Daily/Weekly Training Load J; Height/Weight/BMI P					Sport Environment C	Time of Season C	Yes	Victorian Institute of Sport Assessment- Achilles (VISA-A)	No		No
Giombini 2006	Short-term effectiveness of hyperthermia for supraspinatus tendinopathy in athletes: a short-term randomized controlled study.	10.1177/0363546506287827	2006	Research	Experimental/Interventional				Yes	he authors tested the null hypothesis that there are no short-term differences after the use of hyperthermia, ultra-sound, and exercises for tendinopathy of the supraspinatus tendonSubjects were evaluated at baseline, immediately on completionof treatment, and at 6 weeks after the end of the intervention using mean pain score for pain at night, during movement, and atrest on a visual analog scale…	Yes	Hyperthermia is effective in the management of estab-lished supraspinatus tendinopathy. This modality war-rants further studies with a greater number of patientsand a longer term follow-up to confirm its therapeuticeffectiveness. Also, its use in tendinopathies of theother components of the rotator cuff complex should bestudied	29	8				26.7 +/- 5.8	Tennis; Swimming; Volleyball; Gymnastics; Other: Waterpolo	Mixed	No	No	Upper Limb	Shoulder		Chronic Pain	Pain Severity/Intensity (C); Pain Characteristics (D); Pain History (E); Physical Testing (F)	Visual Analogue Scale C; Pain Scales (Mild/Moderate/Severe, Likert Scales etc) C; Impact on Performance/Participation D ; Interference with ADLs (Include walking/stairs) D; AM/PM or Night Pain D; Pain during and/or affecting work tasks D; Duration E; Onset E; Pain Provocation - ROM/Movement/Resisted movement F; Pain Provocation - Special Tests F	Strength A; Movement B; Training Load J; Sleep K	Hand Held/ Isometric Dynamometer A; Range of Motion Testing (Active/Passive) B; Patient reported ROM measures B; Daily/Weekly Training Load J; Subjective Sleep Tools K	Confidence/Readiness to RTP F	Confidence to RTP/Psychological Readiness F					Yes	Constant-Murley Score (CMS)	No		No
DiFiori 1996	Factors associated with wrist pain in the young gymnast.	10.1177/036354659602400103	1996	Research	Observational/Epidemiological				Yes	Thepurpose of this study was to determine the prevalence ofwrist pain in a group of nonelite young gymnasts and todetermine the training factors associated with this pain	Yes	Because of the relatively small number of subjects stud-ied, the findings may be limited to the specific studypopulation and the specific time the data were collected.The cross-sectional design can also produce a bias inmeasurement of effect. For example, subjects with wristpain may have difficulty training for long hours and inadvancing in competitive level, possibly resulting in anunderestimati…	32	21		Beginning 13.4 +/-5 Middle 16.2 +/- 3.6 Advanced 18.2 +/-0.3	Beginning 5.4 +/- 3.3 Middle 12.8 +/- 2.3 Advanced 14 +/- 1.4		Gymnastics	Mixed	No	No	Upper Limb	Wrist		Mixed	Pain Characteristics (D); Pain History (E); Physical Testing (F)	Location D; Nature D; Impact on Performance/Participation D ; Pain reported during sport specific task (E.G Throwing, Jumping, Running) D; Duration E; Onset E; Palpation F; Pain Provocation - ROM/Movement/Resisted movement F; Pain Provocation - Special Tests F	Movement B; Training Load J; Anthropometrics P	Range of Motion Testing (Active/Passive) B; Daily/Weekly Training Load J; Acute/Chronic Workload J; External Load Measures (Distance/Watts/Weight/Volume/Speed/GPS data etc) J; Height/Weight/BMI P; Swelling Measurement P							NO		No		No
ScattoneSilva 2015	Rehabilitation of Patellar Tendinopathy Using Hip Extensor Strengthening and Landing-Strategy Modification: Case Report With 6-Month Follow-up.	10.2519/jospt.2015.624	2015	Clinical/Service Delivery	Case Study	Yes	No	Yes	Yes	he purpose of this case report was to investigate whether an intervention of hip-muscle strengthening and jump landing‚Äìstrategy modification could al-ter pain, function, and lower-limb biome-chanics of a volleyball athlete presenting with patellar tendinopathy.	Yes	Several limitations need to be con-sidered when interpreting the results of this case report. First, while encouraging results were observed in this patient, this intervention is likely not relevant to all individuals with patellar tendinopathy. Also, the kinematic and kinetic evalua-tions were only performed just after the 8-week intervention and not at 6 months after the intervention, and they …	1			21			Volleyball	Collegiate	No	No	Lower Limb		Knee	Chronic Pain	Pain Severity/Intensity (C); Pain Characteristics (D); Pain History (E); Physical Testing (F)	Visual Analogue Scale C; Pain Scales (Mild/Moderate/Severe, Likert Scales etc) C; Location D; Irritability D; Impact on Performance/Participation D ; Pain reported during sport specific task (E.G Throwing, Jumping, Running) D; Interference with ADLs (Include walking/stairs) D; Aggravating and Easing Factors D; Onset E; Palpation F; Pain Provocation - ROM/Movement/Resisted movement F	Strength A; Kinetic Chain/Biomechanical/Functional D; Training Load J; Anthropometrics P	Hand Held/ Isometric Dynamometer A; Landing Mechanics/ Landing Error Score System D; Daily/Weekly Training Load J; Height/Weight/BMI P							Yes	Victorian In-stitute of Sport Assessment-Patella (VI-SA-P)	No		No
Mayes 2016	Similar Prevalence of Acetabular Labral Tear in Professional Ballet Dancers and Sporting Participants.	10.1097/JSM.0000000000000257	2016	Research	Observational/Epidemiological				No		Yes	lthough a strength, the case‚Äìcontrol design of thisstudy is also a limitation as we cannot infer causality betweenlabral tear and factors such as ballet or cartilage defects. Fur-thermore, this study included a sporting control group ratherthan a true (nonactive) control group. Our objective was todetermine whether the ballet specific loading of the hip joint,such as repetitive end range moveme…	42	56				Ballet Dancers 30 Control 30 (18-64)	Tennis; Basketball/Netball; Dance/cheerleading	Mixed	No	No	Lower Limb		Hip; Groin	Acute Pain	Pain Severity/Intensity (C); Pain Characteristics (D); Pain History (E); Physical Testing (F)	Pain Scales (Mild/Moderate/Severe, Likert Scales etc) C; Location D; Irritability D; Nature D; Impact on Performance/Participation D ; Pain reported during sport specific task (E.G Throwing, Jumping, Running) D; Interference with ADLs (Include walking/stairs) D; Aggravating and Easing Factors D; AM/PM or Night Pain D; Timeline E; Pain Provocation - ROM/Movement/Resisted movement F; Other: Pain Map	Movement B; Sleep K; Anthropometrics P	Range of Motion Testing (Active/Passive) B; Subjective Sleep Tools K; Height/Weight/BMI P	Mood A	Mood Scales A			Lifestyle E	Quality of Life E	Yes	Copenhagen Hip and Groin Outcome Score (HAGOS)	No		No
Andersson 2008	Neuromuscular fatigue and recovery in elite female soccer: effects of active recovery.	10.1249/mss.0b013e31815b8497	2008	Research	Experimental/Interventional				No		No			17			Active group 22.6 (+/-4.2) Passive Group 21.6 (+/-2.6)		Football/Soccer	Professional/International/Elite	No	No	Lower Limb		Not stated	Acute Pain	Pain Severity/Intensity (C)	Muscle Soreness Scale C	Strength A; Power/Speed F; Fitness Testing H; Training Load J; Nutrition L; Biochemical M	Repetition Max Testing A; Isokinetic Strength Testing A; Counter Movement Jump F; Sprinting Tests F; V02 Max/Lactate Threshold Lab Test H; Internal Load Measures (HR/RPE/Biochemical) J; Hydration status L; Blood Tests (eg inflammatory biomarker analysis)M							NO		No		No
Maruyama 2014	Outcomes of an open autologous osteochondral plug graft for capitellar osteochondritis dissecans: time to return to sports.	10.1177/0363546514538759	2014	Clinical/Service Delivery	Case Study	Yes	No	Yes	Yes	The purpose ofthis study was to investigate the clinical outcomes ofopen autologous osteochondral plug grafts for patientswith a capitellar OCD lesion and to address the timing ofreturn to sports. elbow pain, Timmerman and Andrewsscores, return to sports, and radiographs were evaluated	No				33			13.6 (11-17)	Baseball	Not stated	No	No	Mixed	Elbow	Knee	Mixed	Pain Severity/Intensity (C); Pain Characteristics (D); Pain History (E)	Pain Scales (Mild/Moderate/Severe, Likert Scales etc) C; Location D; Irritability D; Impact on Performance/Participation D ; Pain reported during sport specific task (E.G Throwing, Jumping, Running) D; Interference with ADLs (Include walking/stairs) D; Pain during and/or affecting work tasks D; Duration E	Strength A; Movement B; Motor Control C; Anthropometrics P	Grip Strength - HHD A; Range of Motion Testing (Active/Passive) B; Swelling Measurement P; Other: Patient reported instability/ loss of control/ giving way C							Yes	Timmerman and Andrews elbow score Lysholm Knee Score	No		No
Cook 2004	Neovascularization and pain in abnormal patellar tendons of active jumping athletes.	10.1097/00042752-200409000-00008	2004	Research	Observational/Epidemiological				Yes	The aim of this study was to investigate tendon pain inabnormal patellar tendons with and without neovascularization	Yes	The results of this study indicate that the presence ofneovascularization in abnormal patellar tendons is associatedwith increased tendon pain in active jumping athletes. How-ever, neovascularization in abnormal patellar tendons is notthe sole cause of pain. Further studies are needed to clarify therole of neovascularization in tendon pain.	69	42					Volleyball	Mixed	No	No	Lower Limb		Knee	Not stated	Pain Severity/Intensity (C); Pain Characteristics (D); Physical Testing (F)	Visual Analogue Scale C; Pain Scales (Mild/Moderate/Severe, Likert Scales etc) C; Location D; Irritability D; Impact on Performance/Participation D ; Pain reported during sport specific task (E.G Throwing, Jumping, Running) D; Interference with ADLs (Include walking/stairs) D; Aggravating and Easing Factors D; Pain Provocation - ROM/Movement/Resisted movement F; Other: Pain Map - D									Yes	Victorian Institute of Sport Assessment - Patella (VISA-P)	No		No
Levy 1996	Chondral delamination of the knee in soccer players.	10.1177/036354659602400512	1996	Clinical/Service Delivery	Case Study	Yes	No	Yes	No		No		9	6					Football/Soccer	Mixed	No	No	Lower Limb		Knee	Mixed	Pain Characteristics (D); Pain History (E); Physical Testing (F)	Nature D; Impact on Performance/Participation D ; Pain reported during sport specific task (E.G Throwing, Jumping, Running) D; Onset E; Palpation F	Motor Control C; Biochemical M; Anthropometrics P	Histological Exam M; Swelling Measurement P; Other: Patient reported instability/ loss of control/ giving way							NO		No		No
Felli 2011	Arthroscopic treatment of symptomatic bipartite patella.	10.1007/s00167-010-1229-7	2011	Clinical/Service Delivery	Case Study	Yes	No	Yes	No		No			1			22		Volleyball	Professional/International/Elite	No	No	Lower Limb		Knee	Chronic Pain	Pain Characteristics (D); Pain History (E); Physical Testing (F)	Location D; Impact on Performance/Participation D ; Pain reported during sport specific task (E.G Throwing, Jumping, Running) D; Interference with ADLs (Include walking/stairs) D; Timeline E; Palpation F; Pain Provocation - ROM/Movement/Resisted movement F	Movement B; Anthropometrics P	Range of Motion Testing (Active/Passive) B; Atrophy/Muscle Bulk P; Swelling Measurement P							NO		No		No
CarsonWGJr 1998	Little Leaguer's shoulder. A report of 23 cases.	10.1177/03635465980260041901	1998	Clinical/Service Delivery	Case Study	Yes	No	Yes	No		Yes	We recommend that coaches and parents encouragetheir youth or adolescent baseball players to report any throwing-related shoulder pain as soon as it occurs. We believe that proximal humeral pain in the youth or adolescent baseball player should be considered to be proximal humeral epiphyseal overuse syndrome or Little Leaguer‚Äôs shoulder until proven otherwise	23			14 (11-16)			Baseball	Mixed	No	No	Upper Limb	Shoulder		Mixed	Pain Characteristics (D); Pain History (E); Physical Testing (F)	Location D; Irritability D; Impact on Performance/Participation D ; Pain reported during sport specific task (E.G Throwing, Jumping, Running) D; Duration E; Onset E; Palpation F; Pain Provocation - ROM/Movement/Resisted movement F	Strength A; Movement B; Training Load J; Anthropometrics P	Oxford Grading/Manual Muscle Testing/MRC grading A ; Range of Motion Testing (Active/Passive) B; External Load Measures (Distance/Watts/Weight/Volume/Speed/GPS data etc) J; Atrophy/Muscle Bulk P; Swelling Measurement P							NO		No		No
Morelli 2017	Endoscopic Excision of Symptomatic Os Trigonum in Professional Dancers.	10.1053/j.jfas.2016.09.015	2016	Clinical/Service Delivery	Case Study	Yes	Yes	No	No		No		3	9				26.3 +/-9	Dance/cheerleading	Professional/International/Elite	No	No	Lower Limb		Ankle	Chronic Pain	Pain Severity/Intensity (C); Pain Characteristics (D)	Visual Analogue Scale C; Location D; Irritability D; Impact on Performance/Participation D ; Interference with ADLs (Include walking/stairs) D									Yes	AOFAS	No		No
Hahn 2002	Criterion related validity of self-reported knee symptoms among athletes.	10.1034/j.1600-0838.2002.10215.x	2002	Research	Observational/Epidemiological				Yes	The aim of the present study was to investigate thevalidity of athletes' self-reports on knee pain, kneeswelling, knee instability and knee locking.	Yes	hepresentstudyshows,thataretrospectivesummaryquestionnaire at the end of the period is a valid sub-stitute for concurrent weekly questionnaire infor-mation on knee symptoms. This finding may makeconsiderable savings in project expenditures, possiblywithout significant loss of validity. The study showsthatthe validityis dependingon the period the athletesshould recall knee symptoms and indicates t…	156	96				20 (14-35)	Football/Soccer; Tennis; Swimming; Basketball/Netball; Badminton; Olympic Handball; Gymnastics	Not stated	No	No	Lower Limb		Knee	Acute Pain	Pain Characteristics (D)	Impact on Performance/Participation D	Motor Control C; Training Load J; Anthropometrics P	Daily/Weekly Training Load J; Swelling Measurement P; Other: Patient reported instability/ loss of control/ giving way - C					Sport Environment C	Time of Season C	NO		No		Yes	anunpleasantsensoryandemotionalexperience associated with actual or potential tissuedamage, or described in terms of such damage' (IASP,1979	IASP
Mintzer 1998	Meniscal repair in the young athlete.	https://doi.org/10.1177/03635465980260050601	1998	Clinical/Service Delivery	Case Study	Yes	No	Yes	No		No				22			under 17	Football/Soccer; Basketball/Netball; Field Hockey/Floor ball; Baseball; American Football; Skiing/Snowboarding ; Gymnastics; Other: wrestling	Collegiate	No	No	Lower Limb		Knee	Chronic Pain	Sensory Profiling (B); Pain Characteristics (D); Pain History (E); Physical Testing (F)	Neurological Exam (Myotomes/Dermatomes/Reflexes/Neurodynamics/Neural Tension/Nerve conduction etc) B; Location D; Impact on Performance/Participation D ; Pain reported during sport specific task (E.G Throwing, Jumping, Running) D; Interference with ADLs (Include walking/stairs) D; Pain during and/or affecting work tasks D; Timeline E; Palpation F; Pain Provocation - Special Tests F	Movement B; Anthropometrics P	Range of Motion Testing (Active/Passive) B; Swelling Measurement P	Feelings/Emotions H	Emotions Scale/Assessment H			Lifestyle E	General Wellbeing E; Personal relationships/ sexual function E	Yes	SF-36; Lysholm score; IKDC level of activity	No		No
J√∂nhagen 2009	Forward lunge: a training study of eccentric exercises of the lower limbs.	10.1519/JSC.0b013e3181a00d98	2009	Research	Experimental/Interventional				Yes	In this study, we investigated the acute and long-termeffects of 2 kinds of forward lunges: the walking forward lunge(WFL) and the jumping forward lunge (JFL). The forwardlunges are shown in Figure 1. First, the acute effects oftraining on performance and pain parameters were studieddirectly after exercise. Second, 2 days after the initial exercise,the same parameters were studied; this time peri…	Yes	Surprisingly, algometer testing itself increases the possibil-ity for tolerating pressure pain. This is important to considerwhen using algometers in clinical trials	28			18 (17-20)			Football/Soccer	Local /Club/Amateur	No	No	Lower Limb		Hamstring; Quad; Gluteus; Leg/Thigh	Acute Pain	Sensory Profiling (B); Pain Severity/Intensity (C); Physical Testing (F)	Quantitative Sensory Testing (Nociceptive Function/Pain Algometer/PPT/Pain tolerance) B; Visual Analogue Scale C; Pain Provocation - ROM/Movement/Resisted movement F	Strength A; Power/Speed F	Isokinetic Strength Testing A; Broad Jump F; Hopping F; Sprinting Tests F							NO		No		No
Cunningham 2004	A successful conservative approach to managing lower leg pain in a university sports injury clinic: a two patient case study.	10.1136/bjsm.2002.003640	2004	Clinical/Service Delivery	Case Study	Yes	No	Yes	Yes	In this study, non-invasivetreatment based on a change of footwear was applied to twopatients, and, on the basis of pain scale questionnaires,deemed successf	No		1			20			Athletics (Track/Running)	Local /Club/Amateur	No	No	Lower Limb		Leg/Thigh	Not stated	Pain Severity/Intensity (C); Pain Characteristics (D); Pain History (E); Physical Testing (F)	Visual Analogue Scale C; Pain Scales (Mild/Moderate/Severe, Likert Scales etc) C; Location D; Irritability D; Nature D; Impact on Performance/Participation D ; Pain reported during sport specific task (E.G Throwing, Jumping, Running) D; Interference with ADLs (Include walking/stairs) D; Aggravating and Easing Factors D; Pain during and/or affecting work tasks D; Timeline E; Pain Provocation - ROM…	Strength A; Movement B; Kinetic Chain/Biomechanical/Functional D; Anthropometrics P	Isokinetic Strength Testing A; Range of Motion Testing (Active/Passive) B; Gait assessment D; Limb Length P							Yes	Lower Extremity Functional Scale (LEFS)	No		No
Guillodo 2011	Value of sonography combined with clinical assessment to evaluate muscle injury severity in athletes.	10.4085/1062-6050-46.5.500	2011	Research	Observational/Epidemiological				No		No		87	6				29.4 +/- 10.1 (14-57)	Not stated	Mixed	No	No	Mixed	Upper Arms	Groin; Hamstring; Quad; Calf	Acute Pain	Pain Severity/Intensity (C); Pain Characteristics (D); Pain History (E); Physical Testing (F)	Visual Analogue Scale C; Irritability D; Impact on Performance/Participation D ; Interference with ADLs (Include walking/stairs) D; Duration E; Onset E; Palpation F; Pain Provocation - ROM/Movement/Resisted movement F	Movement B	Range of Motion Testing (Active/Passive) B							NO		No		No
Smith 2020	All-Inside Quadrupled Semitendinosus Autograft Shows Stability Equivalent to Patellar Tendon Autograft Anterior Cruciate Ligament Reconstruction: Randomized Controlled Trial in Athletes 24 Years or Younger.	10.1016/j.arthro.2020.01.048	2020	Research	Experimental/Interventional				No		No		28	36				17.7+/- 2.4	Football/Soccer; Basketball/Netball; American Football	Mixed	No	No	Lower Limb		Knee	Mixed	Pain Severity/Intensity (C); Pain Characteristics (D); Physical Testing (F)	Numerical Pain Rating Scale C; Visual Analogue Scale C; Pain Scales (Mild/Moderate/Severe, Likert Scales etc) C; Irritability D; Nature D; Impact on Performance/Participation D ; Pain reported during sport specific task (E.G Throwing, Jumping, Running) D; Interference with ADLs (Include walking/stairs) D; Aggravating and Easing Factors D; AM/PM or Night Pain D; Pain during and/or affecting work t…	Strength A; Movement B; Fatigue I ; Development/Maturation O; Anthropometrics P	Hand Held/ Isometric Dynamometer A; Patient reported ROM measures B; General Fatigue Rating I; Development/maturation scale O; Swelling Measurement P; Other: Ligament Laxity KT1000 B	Fear/Anxiety C; Mental Wellbeing I	Concerns around injury/pain C; Mental wellbeing/wellness questionnaire I	Cognitive Characteristics B	Attention/distraction B	Lifestyle E	General Wellbeing E; Quality of Life E	Yes	International Knee Documentation Committee Score (IKDC) Knee injury and Osteoarthritis Outcome Score (KOOS) Marx Activity Scale 12 Item Short For Survey (SF-12)	No		No
Pioger 2021	Return to Competitive Level of Play and Performance in Regular Golfers After Total Hip Arthroplasty: Analysis of 599 Patients at Minimum 2-Year Follow-Up.	10.1016/j.arth.2021.04.004	2021	Research	Observational/Epidemiological				No		No		492	107				66.9 +/- 7.5 (43-90)	Golf	Not stated	No	No	Lower Limb		Hip	Not stated	Pain Severity/Intensity (C); Pain Characteristics (D)	Visual Analogue Scale C; Location D; Impact on Performance/Participation D	Motor Control C; Training Load J	Daily/Weekly Training Load J; Other: Patient reported instability/ loss of control/ giving way C							NO		No		No
Vercruyssen 2016	Effects of Footwear and Fatigue on Running Economy and Biomechanics in Trail Runners.	10.1249/MSS.0000000000000981	2016	Research	Experimental/Interventional				Yes	Therefore, the objective of the current work was to ex-amine, in a pre-/postlaboratory setup including level anduphill treadmill running, the influence of neuromuscularfatigue involving a short distance trail run on RE, the footstrike pattern, leg pain, and spring-mass behavior in runnersusing minimalist or conventional shoes	Yes	The subjects of thisstudy exhibiting limited experience with MS might haveinfluenced the findings in POST-TR. As detailed in theMethods section, the running training with MS before test-ing (G9.0% of the total training volume per week) was notdesigned to familiarize the subjects with this type of footwear,in comparison with previous investigations reporting The subjects of thisstudy exhibiting li…	13			38.2 +/- 4.8			Athletics (Track/Running)	Not stated	No	No	Lower Limb		Quad; Calf	Acute Pain	Pain Severity/Intensity (C)	Visual Analogue Scale C; Muscle Soreness Scale C	Strength A; Kinetic Chain/Biomechanical/Functional D; Fitness Testing H; Training Load J; Anthropometrics P	Hand Held/ Isometric Dynamometer A; Gait assessment D; V02 Max/Lactate Threshold Lab Test H; Daily/Weekly Training Load J; Internal Load Measures (HR/RPE/Biochemical) J; Height/Weight/BMI P; Limb Length P							NO		No		No
vanArk 2016	Do isometric and isotonic exercise programs reduce pain in athletes with patellar tendinopathy in-season? A randomised clinical trial.	10.1016/j.jsams.2015.11.006	2015	Research	Experimental/Interventional				Yes	Theaimofthisstudywastoexaminewhetherisometricandisotonicexercisesrelievepainincompetingathleteswithpatellartendinopathy.Itwashypothesisedthatbothisometricandisotonicexerciseswoulddecreasepaininathleteswithpatellartendinopa-thyin-seasonandthatisometricexerciseswoulddecreasepatellartendonpainmorethanisotonicexercises	Yes	herewerenodataonwhichtobaseanapriorisamplesizecalculation,asthiswasthefirststudytocomparetheseexerciseprograms.Thegroupsizesinthisstudyaresimilartootherstudiesinvestigatingexerciseprogramsforpatellartendinopathy.24The4-weekfollow-upwasrelativelyshortasthestudywasdesignedtoinvestigateifan(initial)decreaseinpatellartendonpaincouldbeachievedincompetingathletes.Anotherlimitationwasthatsessionswerenot…	27	2				23 +/- 4.7 (16-32)	Basketball/Netball; Volleyball	Local /Club/Amateur	No	No	Lower Limb		Knee	Mixed	Pain Severity/Intensity (C); Pain Characteristics (D); Pain History (E); Physical Testing (F)	Numerical Pain Rating Scale C; Pain Scales (Mild/Moderate/Severe, Likert Scales etc) C; Location D; Irritability D; Impact on Performance/Participation D ; Pain reported during sport specific task (E.G Throwing, Jumping, Running) D; Interference with ADLs (Include walking/stairs) D; Aggravating and Easing Factors D; Duration E; Pain Provocation - ROM/Movement/Resisted movement F	Training Load J; Anthropometrics P	Daily/Weekly Training Load J; Height/Weight/BMI P	Rehabilitation motivation/adherence G	Rehab adherence/motivation questionnaire/scale G					Yes	Victorian Institute of Sport - Patella (VISA-P)	Yes	Biomedical	No
Reis-J√∫nior 2020	Brazilian version of the Self-Estimated Functional Inability because of Pain questionnaire for musculoskeletal injuries relating to dance and sport: translation and cross-cultural adaptation.	10.1590/1516-3180.2019.0375.R1.08102019	2020	Research	Observational/Epidemiological				Yes	Given the above, the primary objective of this study was to perform the translation and cross-cultural adaptation of the SEFIP questionnaire for dancers (SEFIP-dance), for use in Brazilian Portuguese. In addition, as a secondary objective, we adapted the translated version of SEFIP-dance for use among athletes or exer-cise practitioners (SEFIP-sport)Self-Estimated Functional Inability because of …	Yes	This study has limitations that need to be considered. SEFIP-dance was translated and cross-culturally adapted based on Beaton et al.2 and was adapted for practitioners of any sport, based on content and face validity,18 thus creating a new question-naire called the SEFIP-sport. Performing only cross-cultural trans-lation and adaptation is common in the scientific literature.24,28,29However, thes…	39	21				22.38 +/-3.41 Dance 25.09 +.- 8.93 Sports	Athletics (Track/Running); Athletics (Field); Basketball/Netball; Volleyball; Martial Arts ; Dance/cheerleading; Other: Futsal	Mixed	No	No	Mixed	Shoulder; Elbow; Wrist; Hand	Foot; Ankle; Knee; Hip; Calf; Shin; Toe ; Leg/Thigh	Not stated	Pain Severity/Intensity (C); Pain Characteristics (D)	Pain Scales (Mild/Moderate/Severe, Likert Scales etc) C; Location D; Impact on Performance/Participation D									Yes	Self-Estimated Functional Inability because of Pain (SEFIP-sport)	No		No
vanVeen 2007	Successful endoscopic treatment of chronic groin pain in athletes.	10.1007/s00464-005-0781-6	2006	Clinical/Service Delivery	Case Study	No	No	Yes	No		Yes	This study shows that even if no clear pathology isidentified at endoscopic exploration, reinforcement ofthe wall using a mesh offers good clinical results forathletes with idiopathic groin pain	53	2				25 +/- 4.5 (17-36)	Football/Soccer; Tennis; Athletics (Track/Running); Triathlon; Baseball; Cycling; Skating Sports	Mixed	No	No	Lower Limb		Groin	Chronic Pain	Pain Characteristics (D); Pain History (E); Physical Testing (F)	Location D; Irritability D; Impact on Performance/Participation D ; Aggravating and Easing Factors D; Duration E; Onset E; Palpation F; Pain Provocation - ROM/Movement/Resisted movement F; Pain Provocation - Special Tests F	Anthropometrics P	Swelling Measurement P							NO		Yes	Biomedical	No
Rodeo 2016	Clinical and Ultrasonographic Evaluations of the Shoulders of Elite Swimmers.	10.1177/0363546516657823	2016	Research	Observational/Epidemiological				No		Yes	Our finding of the high prevalence of imaging abnor-malities in the shoulder in swimmers may be helpful toclinicians evaluating shoulder pain in these athletes.Many of these athletes had minimal symptoms. It is wellestablished that degenerative changes due to repetitiveuse develop gradually and are often clinically asymptom-atic. Our findings show that imaging abnormalities maybe expected when ev…	22	20				23 (15-41)	Swimming	Professional/International/Elite	No	No	Upper Limb	Shoulder		Not stated	Pain Severity/Intensity (C); Pain Characteristics (D); Pain History (E); Physical Testing (F)	Numerical Pain Rating Scale C; Pain Scales (Mild/Moderate/Severe, Likert Scales etc) C; Location D; Irritability D; Impact on Performance/Participation D ; Pain reported during sport specific task (E.G Throwing, Jumping, Running) D; Interference with ADLs (Include walking/stairs) D; Aggravating and Easing Factors D; AM/PM or Night Pain D; Pain during and/or affecting work tasks D; Timeline E; Pal…	Strength A; Movement B; Motor Control C; Training Load J; Sleep K	Oxford Grading/Manual Muscle Testing/MRC grading A ; Range of Motion Testing (Active/Passive) B; Daily/Weekly Training Load J; External Load Measures (Distance/Watts/Weight/Volume/Speed/GPS data etc) J; Subjective Sleep Tools K; Other: Patient reported instability/ loss of control/ giving way C					Sport Environment C; Demographics D	Time of Season C; Other: Employment/ Occupation D	Yes	American Shoulder and Elbow Surgeons (ASES) scale Insalata shoulder scale Swimming shoulder pain and injury questionnaire (SSPI)	Yes	IASP Pain Categories	No
Singh 2011	A comparison of muscle damage, soreness and performance following a simulated contact and non-contact team sport activity circuit.	10.1016/j.jsams.2011.03.008	2011	Research	Experimental/Interventional				Yes	Therefore, the purpose ofthis study was to compare the effect of a simulated teamsport activity circuit (reflective of the activity demands ofAustralian Rules football) with and without ‚Äòcontact‚Äô onperceived muscle soreness, blood markers of muscle dam-age, and performance when the same team sport circuit wasrepeated 48 h later.	Yes	‚ÄòContact‚Äô increases the level of perceived muscle sorenessand markers of muscle damage experienced following asimulated team sport activity circuit.‚Ä¢The addition of ‚Äòcontact‚Äô to team sport exercise impairssubsequent performance to a greater degree.	11			22+/= 2			Rugby; Field Hockey/Floor ball; Australian Rules	Local /Club/Amateur	No	No	Lower Limb		Hamstring; Quad; Calf	Acute Pain	Sensory Profiling (B); Pain Severity/Intensity (C)	Quantitative Sensory Testing (Nociceptive Function/Pain Algometer/PPT/Pain tolerance) B; Muscle Soreness Scale C	Power/Speed F; Fitness Testing H; Fatigue I ; Training Load J; Biochemical M; Anthropometrics P	Counter Movement Jump F; Sprinting Tests F; Anaerobic repeated sprint field test H; Rating of Perceived Exertion I; Internal Load Measures (HR/RPE/Biochemical) J; Blood Tests (eg inflammatory biomarker analysis)M; Height/Weight/BMI P							NO		No		No
Larson 2011	Treatment of athletes with symptomatic intra-articular hip pathology and athletic pubalgia/sports hernia: a case series.	10.1016/j.arthro.2011.01.018	2011	Clinical/Service Delivery	Case Study	Yes	No	Yes	Yes	The purpose of the study was to evaluate the resultsof surgical treatment in athletes with associated intra-articular hip pathology and extra-articular sports pub-algia. Our hypothesis was that failure to recognize andtreat both symptomatic intra-articular pathology andsymptomatic athletic/sports pubalgia would result incontinued disability in a subset of athletes.	Yes	Futurestudies with larger numbers should focus on a com-parison of specific patterns of intra-articular and extra-articular pathology and outcomes after specific non-surgical and surgical protocols in differing patientpopulations	21	9				25	Football/Soccer; Athletics (Track/Running); Basketball/Netball; Field Hockey/Floor ball; Lacrosse; Other: Wrestling	Mixed	No	No	Lower Limb		Hip; Groin	Chronic Pain	Pain Severity/Intensity (C); Pain Characteristics (D); Physical Testing (F)	Visual Analogue Scale C; Pain Scales (Mild/Moderate/Severe, Likert Scales etc) C; Location D; Irritability D; Nature D; Impact on Performance/Participation D ; Interference with ADLs (Include walking/stairs) D; Aggravating and Easing Factors D; Pain during and/or affecting work tasks D; Palpation F; Pain Provocation - ROM/Movement/Resisted movement F; Pain Provocation - Special Tests F	Movement B	Range of Motion Testing (Active/Passive) B; Goniometry B; Joint Feel/End Feel/Overpressure B					Sport Environment C	Time of Season C	Yes	Modified Harris Hip Score (mHHS) Short Form - 12 (SF-12)	Yes	Biomedical	No
Roebuck 2018	Psychological Factors Associated With Ultramarathon Runners' Supranormal Pain Tolerance: A Pilot Study.	10.1016/j.jpain.2018.06.003	2018	Research	Observational/Epidemiological				Yes	The aim of this small-scale pilot study was to investi-gate pain-related psychological processes in ultrarun-ners and to explore whether psychological factorscontribute to ultrarunners‚Äô supranormal pain tolerance.	Yes	This study has a number of important limitations.First, the relatively small sample and lack of correctionfor multiple comparisons mean that both type I and IIerrors are possible and that larger studies of ultrarun-ners and other athletes are required to confirm ourfindings. Second, participants‚Äô physical fitness levelswere not measured objectively. This limitation meansthat the only evidence f…	9	11				42.55 +/- 7.88	Athletics (Track/Running)	Not stated	No	No	Upper Limb	Hand		Acute Pain	Sensory Profiling (B); Pain Severity/Intensity (C); Pain Characteristics (D)	Quantitative Sensory Testing (Nociceptive Function/Pain Algometer/PPT/Pain tolerance) B; Numerical Pain Rating Scale C; Pain during and/or affecting work tasks D	Training Load J	Daily/Weekly Training Load J; External Load Measures (Distance/Watts/Weight/Volume/Speed/GPS data etc) J	Fear/Anxiety C; Personality E; Feelings/Emotions H; Mental Wellbeing I	Fear Assessments/ Athlete Fear Avoidance Beliefs Questionnaire/ Kinesiophobia C; Concerns around injury/pain C; Willingness to exercise with pain E; Feelings Scale/Assessment H; Emotions Scale/Assessment H; Mental wellbeing/wellness questionnaire I	Pain Appraisals & Understanding A; Cognitive Characteristics B; Coping Skills C	Pain Beliefs questionnaire A; Pain Catastrophizing Scale A; Attention/distraction B; Alertness/Arousal B; Coping skills questionnaire C	Lifestyle E	Quality of Life E	Yes	The Pain Catastrophizing Scale (PCS) Pain Anxiety Symptoms Scale 20 (PASS-20) Pain Vigilance and Awareness Questionnaire (PVAQ) Pain Resilience Scale (PRS)	Yes	Biopsychosocial	No
Impellizzeri 2007	Convergent evidence for construct validity of a 7-point likert scale of lower limb muscle soreness.	10.1097/JSM.0b013e31815aed57.	2007	Research	Observational/Epidemiological				Yes	the main aim of this study was to providefurther convergent evidence to the construct validity of theLikert scale of muscle soreness by assessing its relationshipwith traditional VAS (criterion measure) concurrently col-lected after plyometric training sessions. Plyometric exercisesrequire fast eccentric contractions that place considerabledemands on the musculoskeletal system, generating muscled…	Yes	In conclusion, this study supports the construct validityof the Likert scale as a measure of lower limb muscle soreness.Further studies are needed to examine the advantages anddisadvantages of this scale compared to other pain scales inorder to better identify the contexts in which the use of Likertscale may be more appropriate.	26			25+/- 4			Football/Soccer	Local /Club/Amateur	No	No	Lower Limb		Not stated	Acute Pain	Pain Severity/Intensity (C); Pain Characteristics (D); Physical Testing (F)	Visual Analogue Scale C; Pain Scales (Mild/Moderate/Severe, Likert Scales etc) C; Muscle Soreness Scale C; Interference with ADLs (Include walking/stairs) D; Pain Provocation - ROM/Movement/Resisted movement F	Anthropometrics P	Height/Weight/BMI P					Sport Environment C	Time of Season C	NO		No		No
Pioger 2020	A Playtime and Handicap Analysis of 143 Regular Golfers After Total Knee Arthroplasty at Minimum 2-Year Follow-Up.	10.1016/j.arth.2020.01.005	2020	Research	Observational/Epidemiological				No		No		122	21				65.66 +/- 7.16	Golf	Mixed	No	No	Lower Limb		Knee	Not stated	Pain Severity/Intensity (C); Pain Characteristics (D)	Visual Analogue Scale C; Impact on Performance/Participation D	Training Load J	Daily/Weekly Training Load J							NO		No		No
Kohyama 2016	Stress fracture of the scaphoid in an elite junior tennis player: a case report and review of the literature.	10.1186/s13256-015-0785-3	2016	Clinical/Service Delivery	Case Study	Yes	No	Yes	No		Yes	Although scaphoid stressfracture is comparatively rare, we suggest that it must be considered in the dif-ferential diagnosis when tennis players present withchronic wrist pain	1			18			Tennis	Professional/International/Elite	No	No	Upper Limb	Wrist		Mixed	Pain Characteristics (D); Pain History (E); Physical Testing (F)	Location D; Impact on Performance/Participation D ; Pain reported during sport specific task (E.G Throwing, Jumping, Running) D; Onset E; Palpation F	Movement B	Range of Motion Testing (Active/Passive) B							NO		No		No
Holt 2017	Humeral torsion and shoulder rotation range of motion parameters in elite swimmers.	10.1016/j.jsams.2016.10.002	2016	Research	Observational/Epidemiological				Yes	Therefore, the aims of this study wereto examine an elite swimming cohort in order to determine the humeral torsion and shoulderrotation ROMcharacteristics for effective and efficient swimming.A secondary aim was to investigate if there is an association between changes in thesephysical characteristics andshoulder pain in elite swimmers	Yes	Humeral torsion and shoulder rotation ROM variablesare not associated with shoulder pain in elite swimming athletes performing normal training and competing regimes	41	29				20.1 +/- 3.3 (16+)	Swimming	Professional/International/Elite	No	No	Upper Limb	Shoulder		Not stated	Pain Characteristics (D); Pain History (E)	Impact on Performance/Participation D ; Timeline E	Movement B; Training Load J	Range of Motion Testing (Active/Passive) B; Daily/Weekly Training Load J; External Load Measures (Distance/Watts/Weight/Volume/Speed/GPS data etc) J							NO		No		No
Bhatia 2007	The "bench-presser's shoulder": an overuse insertional tendinopathy of the pectoralis minor muscle.	10.1136/bjsm.2006.032383	2007	Clinical/Service Delivery	Case Study	Yes	No	Yes	No		Yes	On the basis ofthe results of this study and a review of literature, a simplesymptom-related algorithmic approach to shoulder pain in aweight-training athlete can be suggested			3			31.6 (17-62)	Swimming; Rugby; Weightlifting/bodybuilding	Not stated	No	No	Upper Limb	Shoulder		Mixed	Pain Severity/Intensity (C); Pain Characteristics (D); Pain History (E); Physical Testing (F)	Visual Analogue Scale C; Location D; Impact on Performance/Participation D ; Pain reported during sport specific task (E.G Throwing, Jumping, Running) D; Interference with ADLs (Include walking/stairs) D; Aggravating and Easing Factors D; AM/PM or Night Pain D; Duration E; Onset E; Palpation F; Pain Provocation - ROM/Movement/Resisted movement F; Pain Provocation - Special Tests F	Strength A; Movement B; Sleep K	Hand Held/ Isometric Dynamometer A; Range of Motion Testing (Active/Passive) B; Subjective Sleep Tools K							Yes		Yes	Biomedical	No
Couanis 2015	The relationship between subacromial bursa thickness on ultrasound and shoulder pain in open water endurance swimmers over time.	10.1016/j.jsams.2014.05.004	2014	Research	Observational/Epidemiological				Yes	ThepurposeofthisstudyistoaidcliniciansandradiologistsininterpretingtheappearanceoftheSABinmarathonswimmers;withasecondaryaimofassessinganyassociationbetweenultra-soundgradingofrotatorcuffqualityandthepresenceofpain.	Yes	Onepotentialweaknessofthisstudywasthemethodofrecruit-ment.Itisconceivablethatswimmerswithapasthistoryofshoulderpainmayhavebeenmorelikelytovolunteerforthisresearch.Althoughthismayaffecttheincidenceofshoulderpainnoursubjects,itisunlikelytoaltertheassociationbetweenpainandultrasoundfindings. liniciansshouldbeeducatedtounderstandtheseconceptswhichwillaidininterpretingthesignificanceofthevariouscompon…	15	5				37.27 +/-9.68 (23-63)	Swimming	Mixed	No	No	Lower Limb	Shoulder		Not stated	Pain Severity/Intensity (C); Pain Characteristics (D)	Numerical Pain Rating Scale C; Pain Scales (Mild/Moderate/Severe, Likert Scales etc) C; Impact on Performance/Participation D ; Pain reported during sport specific task (E.G Throwing, Jumping, Running) D; Interference with ADLs (Include walking/stairs) D	Training Load J	Daily/Weekly Training Load J; External Load Measures (Distance/Watts/Weight/Volume/Speed/GPS data etc) J							NO		No		No
Bichara 2012	Sesamoidectomy for hallux sesamoid fractures.	10.3113/FAI.2012.070	2012	Clinical/Service Delivery	Case Study	Yes	No	Yes	No		No				5			32.2 (+/-10.4)	Not stated	Mixed	No	No	Lower Limb		Toe	Not stated	Pain Severity/Intensity (C); Pain Characteristics (D); Pain History (E)	Visual Analogue Scale C; Location D; Impact on Performance/Participation D ; Onset E; Timeline E	Biochemical M	Histological Exam M							NO		No		No
Ligh 2009	Case reports: unusual cause of shoulder pain in a collegiate baseball player.	10.1007/s11999-009-0962-z	2009	Clinical/Service Delivery	Case Study	Yes	Yes	Yes	Yes	This specific case illustrates an unusual cause of shoulderpain that was treated nonoperatively with excellent success.	Yes	Those evaluating overhead athletes, such as baseballplayers, should be familiar with the clinical symptoms ofneurovascular disorders about the shoulder in athletes andshould recognize that although it is an uncommon diag-nosis, neurovascular disorders are still plausible diagnosesfor shoulder weakness and pain	1			19			Baseball	Collegiate	No	No	Upper Limb	Shoulder		Mixed	Sensory Profiling (B); Pain Characteristics (D); Pain History (E); Physical Testing (F)	Neurological Exam (Myotomes/Dermatomes/Reflexes/Neurodynamics/Neural Tension/Nerve conduction etc) B; Location D; Nature D; Pain reported during sport specific task (E.G Throwing, Jumping, Running) D; Aggravating and Easing Factors D; Duration E; Timeline E; Pain Provocation - ROM/Movement/Resisted movement F; Pain Provocation - Special Tests F	Strength A; Movement B; Motor Control C; Anthropometrics P	Oxford Grading/Manual Muscle Testing/MRC grading A ; Range of Motion Testing (Active/Passive) B; Scapulohumeral/Scapulothoracic rhythm/control C; Biofeedback/EMG/Muscle activation C; Atrophy/Muscle Bulk P					Sport Environment C	Time of Season C	NO		No		No
McLaine 2019	Shoulder extension strength: a potential risk factor for shoulder pain in young swimmers?	10.1016/j.jsams.2018.11.008	2018	Research	Observational/Epidemiological				Yes	Theaimofthisstudywastoexaminetheassociationandpredictiveabilityofclinicallyusefulisometricshoulderstrengthtests(FL,EX,ERandIR)andthedevelopmentofshoulderpaininyoungswimmers.	Yes	Conclusionstobedrawnfromthisstudyneedtobetemperedinlightofsomelimitations.Thequestionnaire,althoughprevi-ouslytrialled,wasnottestedforreliabilityandwasreliantonthereportingaccuracyofswimmers.Althoughshoulderpainwasdefinedinthequestionnaire,painwasself-reported,whichmayhaveinfluencedresults.Itispossiblethatbothahistoryofpainandsubsequentshoulderpainwereunder-reportedasthemajorityofswimmersbelievem…	37	48				Pain 16.3 +/- 2.1 No Pain 16.4 +/- 1.8	Swimming	Not stated	No	No	Upper Limb	Shoulder		Not stated	Pain Characteristics (D); Pain History (E)	Location D; Impact on Performance/Participation D ; Timeline E	Strength A; Training Load J; Anthropometrics P	Hand Held/ Isometric Dynamometer A; Daily/Weekly Training Load J; Height/Weight/BMI P							NO		No		No
Pagnani 2006	Painful os acromiale (or unfused acromial apophysis) in athletes.	10.1016/j.jse.2005.09.019	2006	Clinical/Service Delivery	Case Study	Yes	No	Yes	Yes	We have noted a syndrome of shoulder pain in anathletic population that involves the presence of anunfused acromial apophysis or an os acromiale.	No		12			18-25			Basketball/Netball; American Football	Mixed	No	No	Upper Limb	Shoulder		Mixed	Pain Characteristics (D); Pain History (E); Physical Testing (F)	Impact on Performance/Participation D ; Pain reported during sport specific task (E.G Throwing, Jumping, Running) D; Aggravating and Easing Factors D; AM/PM or Night Pain D; Duration E; Palpation F; Pain Provocation - ROM/Movement/Resisted movement F; Pain Provocation - Special Tests F	Strength A; Sleep K	Oxford Grading/Manual Muscle Testing/MRC grading A ; Isokinetic Strength Testing A; Subjective Sleep Tools K							NO		Yes	Biomedical	No
Ganio 2011	Caffeine lowers muscle pain during exercise in hot but not cool environments.	10.1016/j.physbeh.2010.12.005	2011	Research	Experimental/Interventional				Yes	The purpose of this investigation was to test the effects of CAF onRPE, thirst sensation, thermal sensation, and leg muscle pain duringexercise in two ambient temperatures.	Yes	Thus, our data suggest that performance improvementsin 12 ¬∞C occurred because CAF favorably affected an aspect ofperformance other than pain. Performance is affected by multipleperceptual and physiological variables, and it is likely that limitingfactors to performance differed in 12 and 33 ¬∞C.	11			25 +/- 6			Cycling	Not stated	No	No	Lower Limb		Leg/Thigh	Acute Pain	Pain Severity/Intensity (C); Pain Characteristics (D)	Muscle Soreness Scale C; Location D	Fitness Testing H; Fatigue I ; Training Load J; Nutrition L; Anthropometrics P	V02 Max/Lactate Threshold Lab Test H; Test to Exhaustion/Time Trial Lab Test H; Rating of Perceived Exertion I; General Fatigue Rating I; External Load Measures (Distance/Watts/Weight/Volume/Speed/GPS data etc) J; Internal Load Measures (HR/RPE/Biochemical) J; Food Diary L; Hydration status L; Height/Weight/BMI P; Body Composition (Skin fold/Dexa/Bod pod etc) P	Mood A; Fear/Anxiety C; Feelings/Emotions H	Mood Scales A; Fear Assessments/ Athlete Fear Avoidance Beliefs Questionnaire/ Kinesiophobia C; Feelings Scale/Assessment H; Emotions Scale/Assessment H	Cognitive Characteristics B	Attention/distraction B			Yes	Profile of Mood State (POMS) Questionnaire	No		No
Mickeviƒçius 2016	Absence of Bilateral Differences in Child Baseball Players with Throwing-related Pain.	10.1055/s-0042-106297. Epub 2016 Aug 23	2016	Research	Experimental/Interventional				No		No		14			11.6 +/- 0.6			Baseball	Local /Club/Amateur	No	No	Upper Limb	Shoulder; Elbow		Acute Pain	Pain Severity/Intensity (C); Pain Characteristics (D); Pain History (E)	Numerical Pain Rating Scale C; Pain Scales (Mild/Moderate/Severe, Likert Scales etc) C; Pain reported during sport specific task (E.G Throwing, Jumping, Running) D; Interference with ADLs (Include walking/stairs) D; Duration E	Strength A; Movement B	Hand Held/ Isometric Dynamometer A; Range of Motion Testing (Active/Passive) B; Goniometry B							NO		No		No
Merino-Marban 2014	The effect of kinesio taping on calf pain and extensibility immediately after its application and after a duathlon competition.	10.1080/15438627.2013.852089	2014	Research	Experimental/Interventional				Yes	Consequently, thepurpose of this study was to examine the effect of KT application imme-diately and after a duathlon competition on calf pain and extensibility induathletes	No		28	6				35.32 +/-11.23	Athletics (Track/Running); Cycling	Local /Club/Amateur	No	No	Lower Limb		Calf	Acute Pain	Pain Severity/Intensity (C)	Numerical Pain Rating Scale C	Movement B; Training Load J; Anthropometrics P	Inclinometry B; Daily/Weekly Training Load J; Height/Weight/BMI P					Sport Environment C	Time of Season C	NO		No		No
Rio 2015	Isometric exercise induces analgesia and reduces inhibition in patellar tendinopathy.	10.1136/bjsports-2014-094386	2015	Research	Observational/Epidemiological				Yes	The primary aim of this study was to determine if either iso-tonic or isometric exercise would induce immediate pain reliefin PT. The secondary aim was to explore the mechanisms andinvestigate changes to cortical motor function. Therefore, thisstudy compared an acute bout of isometric and isotonic quadri-ceps loading on patellar tendon pain, maximal voluntary iso-metric strength and measures of c…	Yes	This study has several clinical implications. Despite the smallsample size, participants reported a broad pain severity at base-line reflecting the variability of clinical presentations.Furthermore, there were no non-responders to isometric exer-cise regardless of pain severity or length of time of symptoms.In contrast, there was variation in the amount of pain reductionfollowing isotonic exercis…	6			26.9 (18-40)			Volleyball	Not stated	No	No	Lower Limb		Knee	Not stated	Pain Severity/Intensity (C); Pain Characteristics (D); Physical Testing (F)	Numerical Pain Rating Scale C; Pain Scales (Mild/Moderate/Severe, Likert Scales etc) C; Location D; Irritability D; Impact on Performance/Participation D ; Pain reported during sport specific task (E.G Throwing, Jumping, Running) D; Interference with ADLs (Include walking/stairs) D; Aggravating and Easing Factors D; Pain Provocation - ROM/Movement/Resisted movement F	Strength A; Motor Control C	Isokinetic Strength Testing A; Biofeedback/EMG/Muscle activation C					Sport Environment C	Time of Season C	Yes	Victorian Institute of Sport Assessment - Patella (VISA-P)	Yes	Neuromatrix	No
Davis 2008	Elimination of delayed-onset muscle soreness by pre-resistance cardioacceleration before each set.	10.1519/JSC.0b013e31815f93a1	2008	Research	Experimental/Interventional				Yes	we prospectively testedthe hypothesis that aerobic cardioacceleration immediatelybefore every set of resistance exercises reduces DOMS	No		20	28				18-22	Not stated	Collegiate	No	No	Mixed	Shoulder; Upper Arms ; Other: Bicep Tricep	Hamstring; Quad; Gluteus; Leg/Thigh	Acute Pain	Pain Severity/Intensity (C); Pain Characteristics (D)	Pain Scales (Mild/Moderate/Severe, Likert Scales etc) C; Muscle Soreness Scale C; Location D; Pain reported during sport specific task (E.G Throwing, Jumping, Running) D	Strength A; Fitness Testing H; Training Load J; Biochemical M; Anthropometrics P	Repetition Max Testing A; Local Muscular Endurance Tests A; V02 Max/Lactate Threshold Lab Test H; Internal Load Measures (HR/RPE/Biochemical) J; Blood Tests (eg inflammatory biomarker analysis)M; Height/Weight/BMI P			Pain Appraisals & Understanding A	Understanding of pain and central nervous system A	Lifestyle E	General Wellbeing E	NO		No		No
Hatta 2016	Association between acromioclavicular joint pain and capsular bulging in adolescent baseball players.	10.1007/s00167-015-3603-y	2016	Research	Observational/Epidemiological				Yes	The purpose of this study was to investigate the associa-tion between the AC joint pain and pathological superior capsular bulging assessed by ultrasound in a series of ele-mentary and junior high school baseball players.	Yes	The present study suggests that a superior capsular bulging is one of the specific findings for painful AC joints in adolescent baseball players, which could also be a helpful diagnostic tool for this condition. In particular, in adolescent baseball players with shoulder pain, AC joint pathology should be considered amongst potential diagnoses. Careful observation of these patients is suggested i…			150			(6-14)	Baseball	Mixed	No	No	Upper Limb	Shoulder		Not stated	Pain Characteristics (D); Pain History (E); Physical Testing (F)	Location D; Timeline E; Palpation F; Pain Provocation - Special Tests F									NO		No		No
Gomez 1996	Ability of middle-school soccer players to localize overuse leg pain correctly using a graphic self-report form.	10.2466/pms.1996.82.1.335	1996	Research	Observational/Epidemiological				Yes	As an initial test of concurrent validity, we administered this graphic self-report instrument to middle-school soccer players to assess the success with which they correctly localized areas of overuse leg pain	Yes	Potential sources of error include the fact that some painful sites reflecting true overuse injuries may not have been reported because the pain had been present for less than two weeks. Also, some painful sites may not have been reported because the athletes did not consider them significant. We did not attempt to establish the construct validity of this graphic instrument, i.e., its reliabdity,…	67	31				2015-12-01	Football/Soccer	High School / Middle School/ Secondary School	No	No	Lower Limb		Foot; Ankle; Knee; Shin	Not stated	Pain Characteristics (D); Pain History (E); Physical Testing (F)	Location D; Duration E; Palpation F; Pain Provocation - ROM/Movement/Resisted movement F; Pain Provocation - Special Tests F							Sport Environment C	Time of Season C	NO		No		No
Nagalingam 2014	Radiology case of the month: recurrent knee pain in a young athlete.		2014	Clinical/Service Delivery	Case Study	Yes	No	Yes	No		No		1			22			Basketball/Netball	Collegiate	No	No	Lower Limb		Knee	Not stated	Pain History (E); Physical Testing (F)	Palpation F	Anthropometrics P	Swelling Measurement P							NO		No		No
Way 1999	Effects of a thermoplastic foot orthosis on patellofemoral pain in a collegiate athlete: a single-subject design.	10.2519/jospt.1999.29.6.331	1999	Clinical/Service Delivery	Case Study	Yes	No	Yes	Yes	The purpose of my study, therefore, was to evaluate the effects of controlling forefoot pronation with a foot orthosis on report of patellofemoral pain and function.	Yes	Although the withdrawal and reinsertion phases incorporated in the design of this study (A-BA-B) helped raise the internal validity, the use of a single subject weakened the external validity of the results. A second limitation was the use of subjective dependent measures. These introduced possible bias on the part of the subject, who may have let her expectations influence the results. The third…		1			19		Baseball	Collegiate	No	No	Lower Limb		Ankle	Acute Pain	Pain Severity/Intensity (C); Pain Characteristics (D)	Visual Analogue Scale C; Pain Scales (Mild/Moderate/Severe, Likert Scales etc) C; Location D; Impact on Performance/Participation D ; Pain reported during sport specific task (E.G Throwing, Jumping, Running) D; Interference with ADLs (Include walking/stairs) D	Kinetic Chain/Biomechanical/Functional D; Posture E	Gait assessment D; Standing Posture E							Yes	Cinti Knee Rating System	No		No
Tsur 2000	Brachial biceps tendon injuries in young female high-level tennis players.	10853049	2000	Clinical/Service Delivery	Case Study	Yes	No	No	No		No			4			2015-12-01		Tennis	Semi-Professional/National level	No	No	Upper Limb	Shoulder		Not stated	Pain Characteristics (D); Pain History (E); Physical Testing (F)	Location D; Onset E; Palpation F; Pain Provocation - Special Tests F									NO		No		No
Lee 2018	Effect of balance taping using kinesiology tape for a hamstring muscle injury and traumatic knee pain in an amateur university football player: A case report.	10.1097/MD.0000000000010973	2018	Clinical/Service Delivery	Case Study	Yes	No	No	No		Yes	One limitation of this study isthat it is a single case study. Therefore, the treatment could not becompared with other treatment methods. Thefindings of this casereport suggested that balance taping can be used as acomplementary treatment for patients with a hamstring muscleinjury and traumatic kneeflexion pain.	1			25			Football/Soccer	Collegiate	No	No	Lower Limb		Knee; Hamstring	Sub Acute Pain	Pain Severity/Intensity (C); Pain Characteristics (D); Pain History (E); Physical Testing (F)	Visual Analogue Scale C; Pain Scales (Mild/Moderate/Severe, Likert Scales etc) C; Location D; Impact on Performance/Participation D ; Onset E; Pain Provocation - ROM/Movement/Resisted movement F	Strength A; Movement B; Power/Speed F	Oxford Grading/Manual Muscle Testing/MRC grading A ; Muscle Length Testing B; Broad Jump F; Hopping F							NO		No		No
Sailly 2013	Doppler ultrasound and tibial tuberosity maturation status predicts pain in adolescent male athletes with Osgood-Schlatter's disease: a case series with comparison group and clinical interpretation.	10.1136/bjsports-2	2013	Clinical/Service Delivery	Observational/Epidemiological				Yes	It is proposed that examining both symptomaticand asymptomatic knees of OSD sufferers to ascertainthe maturation status, as described by Ducheretal14and the presence of neo-vessels as indicated byDoppler ultrasound could shed light on the pathogen-esis and provide clinical insight into the managementof this troubling and common condition Allunderwent a comparative clinical assessment andultrasoun…	No		55			13.8 +/- 1.37 (12.2-16.3) Osgood 12.4 +/- 2.65 (9.5-17.1) Control			Football/Soccer; Athletics (Track/Running); Squash	Not stated	No	No	Lower Limb		Knee	Not stated	Pain Severity/Intensity (C); Pain Characteristics (D); Pain History (E); Physical Testing (F)	Visual Analogue Scale C; Location D; Impact on Performance/Participation D ; Interference with ADLs (Include walking/stairs) D; Aggravating and Easing Factors D; Onset E; Palpation F; Pain Provocation - ROM/Movement/Resisted movement F	Motor Control C; Development/Maturation O; Anthropometrics P	Swelling Measurement P; Other: Patient reported instability/ loss of control/ giving way C Ultrasound determined tibial tuberosity maturation O							NO		No		No
Hirschm√ºller 2011	Clinical effectiveness of customised sport shoe orthoses for overuse injuries in runners: a randomised controlled study.	10.1136/bjsm.2008.055830	2009	Research	Experimental/Interventional				Yes	The aim of the present study was to evaluate the infl uence of standardised individually cus-tomised foot orthoses on pain and impairment of daily life in runners with unilateral running-related overuse injuries by a randomised con-trolled trial	Yes	The results of this study indicate that individually customised foot orthoses are an important effective treatment strategy for running-related overuse injuries. In contrast to the widespread opinion that ‚Äúorthoses are only one facet of treatment and should be combined with rest, training modi-fi cation, a change in the running surface or shoe and a proper conditioning and stretching programme‚…	50	49				Control 37.1 +/- 8.3 Orthoses 37.3 +.- 88.2 (19-52)	Athletics (Track/Running)	Not stated	No	No	Lower Limb		Foot; Ankle; Knee; Calf; Shin	Not stated	Pain Severity/Intensity (C); Pain Characteristics (D)	Pain Scales (Mild/Moderate/Severe, Likert Scales etc) C; Nature D; Interference with ADLs (Include walking/stairs) D; Pain during and/or affecting work tasks D	Fitness Testing H; Training Load J; Anthropometrics P	V02 Max/Lactate Threshold Lab Test H; External Load Measures (Distance/Watts/Weight/Volume/Speed/GPS data etc) J; Height/Weight/BMI P	Feelings/Emotions H	Pleasure/Displeasure H; Feelings Scale/Assessment H; Emotions Scale/Assessment H			Lifestyle E	Quality of Life E; Personal relationships/ sexual function E	Yes	Pain Disability Index (PDI) Subjective Pain Experience Scale (SES)	No		No
Vaughn 2008	Isolated knee pain: a case report highlighting regional interdependence.	10.2519/jospt.2008.2759	2008	Clinical/Service Delivery	Case Study	Yes	No	Yes	Yes	The purpose of this case report is to describe the clinical findings, intervention and outcomes in a patient with medial knee pain and to highlight the value of a regional interdependence model of patient examination.	Yes	While a casereport cannot define definitive relation-ships of cause and effect, this patient‚Äôscase provides anecdotal evidence of arelationship between sacroiliac jointdysfunction and knee pain. The case alsohighlights the importance of consideringregional interdependence in the exami-nation of patients.		1			25		Athletics (Track/Running)	Collegiate	No	No	Lower Limb		Knee	Sub Acute Pain	Sensory Profiling (B); Pain Severity/Intensity (C); Pain Characteristics (D); Pain History (E); Physical Testing (F)	Neurological Exam (Myotomes/Dermatomes/Reflexes/Neurodynamics/Neural Tension/Nerve conduction etc) B; Visual Analogue Scale C; Pain Scales (Mild/Moderate/Severe, Likert Scales etc) C; Location D; Irritability D; Nature D; Impact on Performance/Participation D ; Pain reported during sport specific task (E.G Throwing, Jumping, Running) D; Interference with ADLs (Include walking/stairs) D; Aggravati…	Strength A; Movement B; Motor Control C; Kinetic Chain/Biomechanical/Functional D; Posture E; Training Load J; Female Health N; Anthropometrics P	Oxford Grading/Manual Muscle Testing/MRC grading A ; Range of Motion Testing (Active/Passive) B; Muscle Length Testing B; Joint Feel/End Feel/Overpressure B; Static Balance EO/EC C; Gait assessment D; Standing Posture E; Daily/Weekly Training Load J; Menstrual Cycle Tracking N; Swelling Measurement P; Other: Patient reported instability/ loss of control/ giving way C					Sport Environment C	Time of Season C	Yes	Lysholm Scale	Yes	Biomedical	No
Wangensteen 2015	MRI does not add value over and above patient history and clinical examination in predicting time to return to sport after acute hamstring injuries: a prospective cohort of 180 male athletes.	10.1136/bjsports-2015-094892	2015	Research	Observational/Epidemiological				No		No		180			26 +/- 6			Football/Soccer; Athletics (Track/Running); Athletics (Field); Basketball/Netball; Volleyball; Olympic Handball; Other: Futsal	Mixed	No	No	Lower Limb		Hamstring	Acute Pain	Sensory Profiling (B); Pain Severity/Intensity (C); Pain Characteristics (D); Pain History (E); Physical Testing (F)	Neurological Exam (Myotomes/Dermatomes/Reflexes/Neurodynamics/Neural Tension/Nerve conduction etc) B; Visual Analogue Scale C; Impact on Performance/Participation D ; Duration E; Onset E; Timeline E; Palpation F; Pain Provocation - ROM/Movement/Resisted movement F; Other: Pain field measurement D	Strength A; Movement B; Anthropometrics P	Oxford Grading/Manual Muscle Testing/MRC grading A ; Isokinetic Strength Testing A; Muscle Length Testing B; Height/Weight/BMI P					Demographics D	Sociocultural or ethnic information/background D	NO		No		No
Freund 2013	Ultra-marathon runners are different: investigations into pain tolerance and personality traits of participants of the TransEurope FootRace 2009.	10.1111/papr.12039	2013	Research	Observational/Epidemiological				Yes	Our study hypothesis was that long-distance runnerswill have higher pain tolerance than controls. Further-more, we hypothesized that they show less harmavoidance and fatigability but more persistence in theTCI than controls.	Yes	Low pain perceptionmay predispose a person to become a long-distancerunner. However, it is unclear, what is cause and what isconsequence. The results of our study on extremelyresilient ultra-endurance athletes shed light on 1 side ofthe spectrum of pain sensitivity. Perhaps, these insightsare valuable also when encountering patients sufferingfrom increased pain sensitivity The missing correlation…	11			50.2 +/-9.7			Athletics (Track/Running)	Not stated	No	No	Upper Limb	Wrist; Hand; Finger		Acute Pain	Sensory Profiling (B); Pain Severity/Intensity (C)	Quantitative Sensory Testing (Nociceptive Function/Pain Algometer/PPT/Pain tolerance) B; Numerical Pain Rating Scale C	Training Load J	Daily/Weekly Training Load J	Personality E	Risk taking vs safety personality traits E	Coping Skills C	Coping skills questionnaire C			Yes	Temperament and Character Inventory Test (TCI) General Self Efficacy Test (GSE)	No		No
Zeren 2015	Bilateral piriformis syndrome in two elite soccer players: Report of two cases.	10.1016/j.otsr.2015.07.022	2015	Clinical/Service Delivery	Case Study	Yes	No	Yes	No		Yes	Morestudyisneededtoinvestigatetheincidenceofpiriformissyndromeinathletes.Thissyndromeshouldbeconsideredinthedifferentialdiagnosesofpatientswithbilaterallowerextremitypain,particularlysoccerplayer	2			26-32			Football/Soccer	Mixed	No	No	Lower Limb		Hip; Gluteus; Leg/Thigh	Not stated	Sensory Profiling (B); Pain Severity/Intensity (C); Pain Characteristics (D); Pain History (E); Physical Testing (F)	Neurological Exam (Myotomes/Dermatomes/Reflexes/Neurodynamics/Neural Tension/Nerve conduction etc) B; Visual Analogue Scale C; Impact on Performance/Participation D ; Aggravating and Easing Factors D; Duration E; Onset E; Timeline E; Palpation F; Pain Provocation - Special Tests F	Strength A	Oxford Grading/Manual Muscle Testing/MRC grading A							NO		No		No
Cox 2018	Neurodynamic mobilization in a collegiate long jumper with exercise-induced lateral leg and ankle pain: A case report.	10.1080/09593985.2017.1377793	2018	Clinical/Service Delivery	Case Study	Yes	Yes	Yes	Yes	The purpose of this case report is to describe the useof neural mobilization for the treatment of residual,persistent lower leg and ankle pain in a collegiatetrack athlete who received traditional rehabilitativeinterventions including: range of motion; strengthening; and physical agents; but continued tohave pain that limited her function and athletic perfor-mance.	No			1			21		Athletics (Field)	Collegiate	No	No	Lower Limb		Knee; Hip; Leg/Thigh	Chronic Pain	Sensory Profiling (B); Pain Severity/Intensity (C); Pain Characteristics (D); Pain History (E); Physical Testing (F)	Neurological Exam (Myotomes/Dermatomes/Reflexes/Neurodynamics/Neural Tension/Nerve conduction etc) B; Numerical Pain Rating Scale C; Location D; Nature D; Impact on Performance/Participation D ; Pain reported during sport specific task (E.G Throwing, Jumping, Running) D; Interference with ADLs (Include walking/stairs) D; Aggravating and Easing Factors D; Duration E; Onset E; Timeline E; Palpation…	Movement B	Range of Motion Testing (Active/Passive) B	Rehabilitation motivation/adherence G	Rehab adherence/motivation questionnaire/scale G			Lifestyle E	Alcohol E; Smoking E; General Wellbeing E	Yes	Lower Extremity Functional Scale (LEFS) Global Rating of Change (GROC)	Yes	IASP Pain Categories	No
Oztekin 2008	Pain and affective distress before and after ACL surgery: a comparison of amateur and professional male soccer players in the early postoperative period.	10.1016/j.knee.2008.05.007	2008	Research	Observational/Epidemiological				Yes	Our primary aim was to examine the effect ofplayer status (amateur vs. professional) on pain intensity andaffective distress (depression and anxiety) before ACL surgery,and in the early postoperative period.	Yes	Our sample sizes were small, and the study was performedwith male athletes only. The length of time from injury to surgerywas not recorded, thus patients were not able to be classified ashaving‚Äòacute‚Äôor‚Äòchronic‚Äôinjuries. The ethnicity and educationallevel of our small patient population were not recorded. Thepsychological environment of the subjects was unable to becontrolled. Whole test …	30			26 +/- 7			Football/Soccer	Mixed	No	No	Lower Limb		Knee	Mixed	Pain Severity/Intensity (C)	Visual Analogue Scale C	Fatigue I ; Sleep K	General Fatigue Rating I; Subjective Sleep Tools K	Mood A; Fear/Anxiety C; Mental Illness D; Personality E; Feelings/Emotions H	Mood Disturbance A; Sports Related/State Anxiety C; Concerns around injury/pain C; Anxiety/Depression Assessment/Diagnosis/ HADS D; Trait Anxiety E; Pleasure/Displeasure H; Feelings Scale/Assessment H					Yes	Beck Depression Inventory (BDI) Stait-Trait Anxiety Inventory (STAI)	Yes	Biopsychosocial	No
Astorino 2012	Effect of caffeine on RPE and perceptions of pain, arousal, and pleasure/displeasure during a cycling time trial in endurance trained and active men.	10.1016/j.physbeh.2012.02.006	2012	Research	Experimental/Interventional				Yes	The primary aim of this study was to examine the effects of caffeine on rating of perceived exertion (RPE) and perceptions of leg pain, arousal, and pleasure/displeasure during a simulated cycling time trial.	Yes	The sample sizeof each group was relatively small, and it is possible that nonsignificanttrends including treatment and group differences in leg pain wouldhave been significant with a larger sample. Further studies shouldacquire gas exchange and blood data to provide mechanistic insightexplaining the results, as despite similar HR and RPE responses in allsubjects during exercise across all treatm…	8			28 (+/-6)			Athletics (Track/Running); Triathlon; Cycling	Not stated	No	No	Lower Limb		Leg/Thigh	Acute Pain	Pain Severity/Intensity (C)	Muscle Soreness Scale C	Fitness Testing H; Fatigue I ; Training Load J; Nutrition L; Anthropometrics P	V02 Max/Lactate Threshold Lab Test H; Test to Exhaustion/Time Trial Lab Test H; Rating of Perceived Exertion I; Daily/Weekly Training Load J; Internal Load Measures (HR/RPE/Biochemical) J; Food Diary L; Height/Weight/BMI P; Body Composition (Skin fold/Dexa/Bod pod etc) P	Feelings/Emotions H	Pleasure/Displeasure H	Cognitive Characteristics B	Alertness/Arousal B			NO		No		No
Ord 2003	Pain thresholds and tolerances of competitive rowers and their use of spontaneous self-generated pain-coping strategies.	10.2466/pms.2003.97.3f.1219	2003	Research	Experimental/Interventional				Yes	The present study assessed the pain thresholds and tolerance of male competitive rowers when in training. The spontaneous use and effectiveness of pain-coping strategies during testing was also docu- mented	Yes	While the self-generated and spontaneous strategies documented in the present study were deployed during an experimental laboratory test using is- chaemic pain, the results should be tested for generalisability to actual train- ing for competition. The active education of athletes in the use of a range of high quality pain-coping strategies could well be of benefit to their training, with fine tu…	20			20 (18-26)			Rowing/Canoeing/Kayaking/Dragon Boating	Not stated	No	No	Upper Limb	Upper Arms		Acute Pain	Sensory Profiling (B)	Quantitative Sensory Testing (Nociceptive Function/Pain Algometer/PPT/Pain tolerance) B					Coping Skills C	Coping skills questionnaire C			NO		No		No
Mendon√ßaLde 2016	The Accuracy of the VISA-P Questionnaire, Single-Leg Decline Squat, and Tendon Pain History to Identify Patellar Tendon Abnormalities in Adult Athletes.	10.2519/jospt.2016.6192	2016	Research	Observational/Epidemiological				Yes	The objective of the present study was to verify the diagnostic accuracy of clinical tests to identify PTA occurrence. In addition to the VISA-P and SLDS, tests traditionally used to evaluate pa-tellar tendinopathy, the patient‚Äôs history of tendon pain, age, and years of sports participation were also evaluated	Yes	FINDINGS: Simultaneous negative results on the SLDS, VISA-P questionnaire, and tendon pain history could be con-sidered a useful index to assist with the identification of PTA absence.IMPLICATIONS: Athletes with negative results on all 3 tests appear unlikely to have PTAs. In contrast, only athletes with positive results on either the SLDS or tendon pain history appear likely to require PTA confi…	38	5				24.8 +/- 6.7 (18-44)	Football/Soccer; Athletics (Track/Running); Basketball/Netball; Volleyball	Not stated	No	No	Lower Limb		Knee	Not stated	Pain Severity/Intensity (C); Pain Characteristics (D); Pain History (E); Physical Testing (F)	Pain Scales (Mild/Moderate/Severe, Likert Scales etc) C; Irritability D; Impact on Performance/Participation D ; Pain reported during sport specific task (E.G Throwing, Jumping, Running) D; Interference with ADLs (Include walking/stairs) D; Aggravating and Easing Factors D; Timeline E; Pain Provocation - ROM/Movement/Resisted movement F	Anthropometrics P	Height/Weight/BMI P							Yes	Victorian Institute of Sport Assessment- Patella (VISA P)	No		No
Merolla 2010	Supraspinatus and infraspinatus weakness in overhead athletes with scapular dyskinesis: strength assessment before and after restoration of scapular musculature balance.	10.1007/s12306-010-0082-7	2010	Clinical/Service Delivery	Case Study	No	No	No	No		No		18	11				23 +/- 4.2	Tennis; Volleyball	Mixed	No	No	Upper Limb	Shoulder		Not stated	Pain Severity/Intensity (C); Physical Testing (F)	Visual Analogue Scale C; Pain Provocation - Special Tests F	Strength A	Hand Held/ Isometric Dynamometer A							NO		No		No
Gervasi 2017	The effect of topical thiocolchicoside in preventing and reducing the increase of muscle tone, stiffness, and soreness	10.1097/MD.0000000000007659	2017	Research	Observational/Epidemiological				Yes	The aim of this observationalfield study wasfirst, to determinethe alterations of tone, stiffness, elasticity, and the level of pain(muscle soreness) of rectus femoris (RF) and biceps femoris (BF)in top class cyclists engaged in 3 multistage races, over a period of1 weekpereach race; second, to determine whether routinetopical TCC administration or any other variable in themanagement of the athle…	Yes	In conclusion, the present studydemonstrates that elite cyclists develop increased, time-relatedtone, stiffness and soreness in BF and RF in the course of top-levelcompetitions, leading to a situation which is a potential threat totheir athletic conditions, and that topical TCC foam represents asimple strategy to significantly prevent and attenuate such muscleconditions with the additional advant…	23			29.3 +/- 4.8			Cycling	Professional/International/Elite	No	No	Lower Limb		Hamstring; Quad	Acute Pain	Pain Severity/Intensity (C); Physical Testing (F)	Pain Scales (Mild/Moderate/Severe, Likert Scales etc) C; Muscle Soreness Scale C; Palpation F	Movement B; Training Load J; Anthropometrics P	External Load Measures (Distance/Watts/Weight/Volume/Speed/GPS data etc) J; Height/Weight/BMI P; Body Composition (Skin fold/Dexa/Bod pod etc) P; Other: Muscle/Tendon tone, stiffness, elasticity, stress/strain (Including Myoton unit) B					Sport Environment C	Time of Season C	NO		No		No
Mellecker 2011	The value of physical examination in conjunction with a survey for identifying youth pitchers with arm pain.	PMID: 22096432	2011	Research	Observational/Epidemiological				Yes	Our hypothesis is that time-loss injury assessed in the survey alone is too strict a criterion for determining the incidence of arm degeneration, and time loss injury does not accurately reflect the incidence of pain on youth baseball pitchers	Yes	In the interest of identifying early warning signs dor overuse injuries we should expand our focus beyond time loss injury. This study suggests that physical examination ma provide a more sensitive measure of elbow and shoulder pathology. We recommend the use of physical exam in conjunction with a baseball survey to assess risk factors for young pitchers			38			Time loss 15.2 +/-1 No Time Loss 14.9 +/- 0.9	Baseball	Mixed	No	No	Upper Limb	Shoulder; Elbow		Not stated	Pain Characteristics (D); Physical Testing (F)	Impact on Performance/Participation D ; Pain reported during sport specific task (E.G Throwing, Jumping, Running) D; Palpation F	Strength A; Movement B; Training Load J; Anthropometrics P	Oxford Grading/Manual Muscle Testing/MRC grading A ; Range of Motion Testing (Active/Passive) B; External Load Measures (Distance/Watts/Weight/Volume/Speed/GPS data etc) J; Height/Weight/BMI P							NO		No		No
Sharma 2021	Effects of exercise therapy plus manual therapy on muscle activity, latency timing and SPADI score in shoulder impingement syndrome.	10.1016/j.ctcp.2021.101390	2021	Research	Experimental/Interventional				Yes	The aim of the present study was to compare the effects of two different treatment interventions: combined manual and exercise therapy program with exercise therapy alone on muscle activity, muscle onset latency timings of UT, MT, LT, SA and SPADI score in overhead athletes with SIS	No		80			21.3 +/-2.1 21.8 +/- 2.8			Tennis; Swimming; Basketball/Netball; Baseball; Volleyball; Badminton; Cricket	Collegiate	No	No	Upper Limb	Shoulder		Mixed	Pain Severity/Intensity (C); Pain Characteristics (D); Pain History (E); Physical Testing (F)	Numerical Pain Rating Scale C; Visual Analogue Scale C; Pain Scales (Mild/Moderate/Severe, Likert Scales etc) C; Interference with ADLs (Include walking/stairs) D; Aggravating and Easing Factors D; Duration E; Pain Provocation - Special Tests F	Motor Control C; Training Load J; Anthropometrics P	Biofeedback/EMG/Muscle activation C; Daily/Weekly Training Load J; Body Composition (Skin fold/Dexa/Bod pod etc) P							Yes	Shoulder Pain And Disability Index (SPADI)	Yes	Biomedical	No
Tesarz 2013	Alterations in endogenous pain modulation in endurance athletes: an experimental study using quantitative sensory testing and the cold-pressor task.	10.1016/j.pain.2013.03.014	2013	Research	Experimental/Interventional				Yes	The aim of this study was (1) to examine whetherthere are differences in pain perception at rest between athletesand normally active controls, and if so, (2) to determine if endoge-nous pain-modulating mechanisms are involved	Yes	Limitations include lack of statistical power as a result of smallsample sizes as well as risk of false positive results. Based on ourexplorative-descriptive approach,P-values should be interpretedmore as a descriptive measure of effect than as a confirmatoryjudgement.In addition, with the use of sensory measures at or near thresh-old to characterise pain sensitivity, the findings might not be tr…	25			27.8 +/- 4.1			Athletics (Track/Running); Triathlon; Cycling	Not stated	No	No	Upper Limb	Hand; Forearm		Acute Pain	Sensory Profiling (B); Pain Severity/Intensity (C); Pain Characteristics (D)	Quantitative Sensory Testing (Nociceptive Function/Pain Algometer/PPT/Pain tolerance) B; Conditioned Pain Modulation B; Sensitisation Testing (Hyperalgesia/Wind-up/Temporal Summation/Alodynia) B; Numerical Pain Rating Scale C; Nature D	Fitness Testing H; Fatigue I ; Training Load J; Anthropometrics P	V02 Max/Lactate Threshold Lab Test H; General Fatigue Rating I; Daily/Weekly Training Load J; Height/Weight/BMI P			Pain Appraisals & Understanding A	Pain Beliefs questionnaire A			Yes	Pain Experience Scale (Schmerzempfindungsskala) (SES)	Yes	Somatosensory Profiling	No
Fahlstr√∂m 2006	Shoulder pain -- a common problem in world-class badminton players.	10.1111/j.1600-0838.2004.00427.x	2006	Research	Observational/Epidemiological				Yes	The aims of this study were to describe the prevalence, basic characteristics, and consequences of painful conditions in the shoulder region in inter-national top-level badminton players	No		96	92		24.4+-4.6	22.5+-3.8		Badminton	Professional/International/Elite	No	No	Upper Limb	Shoulder		Mixed	Pain Severity/Intensity (C); Pain Characteristics (D); Pain History (E)	Visual Analogue Scale C; Location D; Nature D; Impact on Performance/Participation D ; Pain reported during sport specific task (E.G Throwing, Jumping, Running) D; Interference with ADLs (Include walking/stairs) D; AM/PM or Night Pain D; Duration E; Onset E; Timeline E	Training Load J	Daily/Weekly Training Load J							NO		No		No
Ryan 2011	The effect of three different levels of footwear stability on pain outcomes in women runners: a randomised control trial.	10.1136/bjsm.2009.069849	2011	Research	Observational/Epidemiological				Yes	The objective of the present study is to evalu-ate prospectively how three stability categories of running footwear are associated with the occur-rence of running-related pain in a population of women training for a long-distance running event.	Yes	Limitations with the present study include a relatively low sample size resulting in reduced statistical power for some of the comparisons, in particular regarding the highly pronated foot type. There was not complete homogeneity across all shoe category groups in the neutral and pronated foot posture subgroups. Specifi cally, the group wearing the motion control shoe was signifi cantly heavier, …		81			37 +/- 9 Grp 1 35 +/- 5 Grp 2 38 +/- 3 Grp 3 35 +/- 7 Hrp 4 35 +/- 9 Grp 5 34 +/- 4 Grp 6 27 +/- 3 Grp 7 26 +/- 2 Grp 8 29 +/- 6 Grp 9		Athletics (Track/Running)		No	No	Lower Limb		Not stated	Acute Pain	Pain Severity/Intensity (C); Pain Characteristics (D)	Visual Analogue Scale C; Impact on Performance/Participation D ; Pain reported during sport specific task (E.G Throwing, Jumping, Running) D; Interference with ADLs (Include walking/stairs) D	Movement B; Posture E; Training Load J; Anthropometrics P	Goniometry B; Standing Posture E; Daily/Weekly Training Load J; Height/Weight/BMI P							NO		No		No
Satkunskiene 2017	Leg stiffness, valgus knee motion, and Q-angle are associated with hypertrophic soft patella tendon and idiopathic knee pain in adolescent basketball players.	10.23736/S0022-4707.17.06911-0	2017	Research	Observational/Epidemiological				Yes	The aim of this study was to identify factors predisposing young basket-ball players to suffer knee pain. To achieve this objec-tive, we compared: 1)Q-angle, knee valgus motion, leg stiffness, and countermovement jump kinematics and kinetics in young basketball players with and without painful knees; and 2)mechanical and material properties of the patellar tendon inpainful and nonpainful knees.	Yes	one of the main limitations of our study is that we did not evaluate skeletal maturity in the present study. It could have influence in the development of knee pain in adolescents. however, we should note that Serinelli et al.48 used Mri for skeletal age estimation in the age range 14-16 years and found quite small difference be-tween the skeletal age and the chronological age of -0.8 and +0.2 ye…	20			15.2 +/-0.63 Intervention 14.6 +/- 0.84 Control			Basketball/Netball	Professional/International/Elite	No	No	Lower Limb		Knee	Not stated	Pain Severity/Intensity (C); Pain History (E)	Pain Scales (Mild/Moderate/Severe, Likert Scales etc) C; Timeline E	Strength A; Movement B; Motor Control C; Kinetic Chain/Biomechanical/Functional D; Posture E; Power/Speed F; Training Load J; Anthropometrics P	Isokinetic Strength Testing A; Biofeedback/EMG/Muscle activation C; Landing Mechanics/ Landing Error Score System D; Standing Posture E; Counter Movement Jump F; Daily/Weekly Training Load J; Height/Weight/BMI P; Limb Length P; Girth Measurements P; Other: Muscle/Tendon tone, stiffness, elasticity, stress/strain (Including Myoton unit) B							NO		No		No
Higgins 2013	Acute response to hydrotherapy after a simulated game of rugby.	10.1519/JSC.0b013e31828151b6	2013	Research	Experimental/Interventional				Yes	The aim of this study is to evaluate the benefits of CWI vs.contrast baths in assisting well-trained rugby athletes torecover during the initial 48 hours after playing in a simulatedgame of rugby union. We hypothesize that both CWI andcontrast baths will be beneficial to the rugby athletes‚Äô recov-eries as compared with that of the control group ( and postgame measurementsincluded a countermovem…	Yes	The findings in this research support those of previousresearch indicating that 235-minute CWI produces resultsthat are superior to both contrasts baths and passiveJournal of Strength and Conditioning ResearchtheTM|www.nsca.comVOLUME 27 | NUMBER 10 | OCTOBER 2013 |2859Copyright ¬© National Strength and Conditioning Association Unauthorized reproduction of this article is prohibited. recovery in a…	24			18.5 +/- 0.8			Rugby	Semi-Professional/National level	No	No	Lower Limb		Hamstring; Quad	Acute Pain	Sensory Profiling (B); Pain Severity/Intensity (C)	Quantitative Sensory Testing (Nociceptive Function/Pain Algometer/PPT/Pain tolerance) B; Visual Analogue Scale C	Movement B; Power/Speed F; Training Load J; Biochemical M; Anthropometrics P	Sit and Reach/Stand and reach B; Counter Movement Jump F; Sprinting Tests F; Daily/Weekly Training Load J; Acute/Chronic Workload J; External Load Measures (Distance/Watts/Weight/Volume/Speed/GPS data etc) J; Internal Load Measures (HR/RPE/Biochemical) J; Blood Tests (eg inflammatory biomarker analysis)M; Height/Weight/BMI P; Girth Measurements P					Sport Environment C	Time of Season C	NO		No		No
Predel 2016	Diclofenac patch for the treatment of acute pain caused by soft tissue injuries of limbs: a randomized, placebo-controlled clinical trial.	10.1136/bjsm.2003.005017	2016	Research	Experimental/Interventional				No		No		38	22				31.6 (9.70)	Football/Soccer; Basketball/Netball; Olympic Handball	Mixed	No	No	Mixed	Not stated	Not stated	Acute Pain	Pain Severity/Intensity (C)	Visual Analogue Scale C; Other: Pain Diary E - spontaneous pain at rest D	Biochemical M	Blood Tests (eg inflammatory biomarker analysis)M							NO		No		No
Hidalgo-Lozano 2012	Elite swimmers with unilateral shoulder pain demonstrate altered pattern of cervical muscle activation during a functional upper-limb task.	10.2519/jospt.2012.3875	2012	Research	Observational/Epidemiological				Yes	We hypothesized that elite swimmers with shoulder pain would ex-hibit greater neck-shoulder muscle acti-vation as compared with elite swimmers who have no shoulder pain.	Yes	The main limitation of the cross-sectional design is the inability to establish a cause-and-effect relationship between increased activation of the SCL muscles and shoulder pain. Longitudinal studies are needed to further determine the role of motor control impairment of the neck-shoulder muscles in the development of shoulder pain in elite swimmers.	18	16				Shoulder Pain 21 +/- 3 (18-28) No Pain 21 +/- 3 (18-26)	Swimming	Professional/International/Elite	No	No	Upper Limb	Shoulder		Chronic Pain	Pain Severity/Intensity (C); Pain Characteristics (D); Pain History (E)	Numerical Pain Rating Scale C; Location D; Irritability D; Impact on Performance/Participation D ; Pain reported during sport specific task (E.G Throwing, Jumping, Running) D; Duration E	Motor Control C; Training Load J; Anthropometrics P	Biofeedback/EMG/Muscle activation C; Coordination/timing tests C; Daily/Weekly Training Load J; Height/Weight/BMI P							NO		No		No
TenHaafDSM 2021	The Effect of Protein Supplementation versus Carbohydrate Supplementation on Muscle Damage Markers and Soreness Following a 15-km Road Race: A Double-Blind Randomized Controlled Trial.	10.3390/nu13030858	2021	Research	Experimental/Interventional				Yes	In the present randomized controlled trial we would like to compare an optimizedprotein supplementation protocol (20 g milk protein (20% whey protein, 80% casein)post-exercise and during breakfast and 40 g milk protein prior to sleep) to iso-caloriccarbohydrate supplementation on exercise-induced muscle soreness and other markers ofmuscle damage	Yes	Although our targeted sample size was not reached (resulting in reduced power of71% on day 1, 66% on day 2 and 60% on day 3 to find a 0.6 lower pressure pain thresholdscore), we found statistically significant differences between groups. The sample sizewithin our study was considerably greater compared to previous studies [6‚Äì12]. We didnot measure muscle damage markers in the blood and objectiv…	181	142				44 +/- 11	Athletics (Track/Running)	Not stated	No	No	Lower Limb		Quad	Acute Pain	Sensory Profiling (B); Pain Severity/Intensity (C); Pain Characteristics (D)	Quantitative Sensory Testing (Nociceptive Function/Pain Algometer/PPT/Pain tolerance) B; Numerical Pain Rating Scale C; Interference with ADLs (Include walking/stairs) D; Aggravating and Easing Factors D; Pain during and/or affecting work tasks D; Other: Pain Map D	Training Load J; Sleep K; Nutrition L; Biochemical M; Anthropometrics P	Daily/Weekly Training Load J; External Load Measures (Distance/Watts/Weight/Volume/Speed/GPS data etc) J; Internal Load Measures (HR/RPE/Biochemical) J; Subjective Sleep Tools K; Food Diary L; Calorie Tracking L; Macro/Micronutrient Tracking L; Blood Tests (eg inflammatory biomarker analysis)M; Height/Weight/BMI P	Mood A	Mood Disturbance A			Lifestyle E	General Wellbeing E; Personal relationships/ sexual function E	Yes	Brief Pain Inventory (BPI)	No		No
Cheung 2013	Different relationships between the level of patellofemoral pain and quality of life in professional and amateur athletes.	10.1016/j.pmrj.2012.12.007	2013	Research	Observational/Epidemiological				Yes	To compare the perception of patellofemoral symptoms and its impact onQOL between professional and amateur athletes with patellofemoral pain.	Yes	The major limitations of the current study were the lack ofqualitative data, such as a focus group interview, and theabsence of performance measurement. The relationship be-tween the severity of patellofemoral symptoms and QOL inthe athletic population can be further delineated by futurestudies that include these measures. In addition, our subjectsin the amateur group tended to experience a longe…			38			22.7 +/- 1.41 Amateur 21 +/- 2.04 Professional	Athletics (Track/Running); Athletics (Field)	Mixed	No	No	Lower Limb		Knee	Mixed	Pain Severity/Intensity (C); Pain Characteristics (D); Pain History (E)	Pain Scales (Mild/Moderate/Severe, Likert Scales etc) C; Location D; Pain reported during sport specific task (E.G Throwing, Jumping, Running) D; Interference with ADLs (Include walking/stairs) D; Aggravating and Easing Factors D; AM/PM or Night Pain D; Pain during and/or affecting work tasks D; Duration E	Movement B; Fatigue I ; Training Load J; Anthropometrics P	Patient reported ROM measures B; General Fatigue Rating I; Daily/Weekly Training Load J; Atrophy/Muscle Bulk P; Height/Weight/BMI P; Swelling Measurement P	Feelings/Emotions H; Mental Wellbeing I	Feelings Scale/Assessment H; Emotions Scale/Assessment H; Mental wellbeing/wellness questionnaire I			Lifestyle E	General Wellbeing E; Quality of Life E	Yes	Anterior Knee Pain Scale (AKPS)- aka Kujala Chinese version Medical Outcomes Study 36-Item Short Form Health Survey (SF-36)	Yes	Biopsychosocial	No
Naughton 2018	Impact-Induced Muscle Damage: Performance Implications in Response to a Novel Collision Simulator and Associated Timeline of Recovery.	PMID 30116115	2018	Research	Experimental/Interventional				Yes	The purpose of the present study was to implement a novel method of generating IIMD and characterise the implications of this on perceptual (VAS), biochemical and exercise performance param-eters.	No		18			24.8 ¬± 4.4			Rugby	Not stated	No	No	Lower Limb		Leg/Thigh	Acute Pain	Pain Severity/Intensity (C)	Visual Analogue Scale C	Power/Speed F; Fatigue I ; Biochemical M; Anthropometrics P	Sprinting Tests F; Rating of Perceived Exertion I; Blood Tests (eg inflammatory biomarker analysis)M; Body Composition (Skin fold/Dexa/Bod pod etc) P; Other: squat jump F							NO		No		No
Prugh 2012	Impact of psychosocial factors, pain, and functional limitations on throwing athletes who return to sport following elbow injuries: a case series.	10.3109/09593985.2012.666632	2012	Clinical/Service Delivery	Case Study	Yes	No	No	Yes	The primary purpose of this case series is to explorethe possibilitythat throwing athletes with elbow injurieswho return to sport respond to FAM self-reportmeasures differently than patients in other orthopedicpopulations. Our second purpose was to investigate ifthere is an association between the initial fear and cata-strophizing scores and the change in pain and functionscores for these athlete…	No					4	1	(17-23)	Baseball	Mixed	No	No	Upper Limb	Shoulder; Elbow		Not stated	Pain Severity/Intensity (C); Pain Characteristics (D); Pain History (E)	Numerical Pain Rating Scale C; Pain Scales (Mild/Moderate/Severe, Likert Scales etc) C; Nature D; Impact on Performance/Participation D ; Pain reported during sport specific task (E.G Throwing, Jumping, Running) D; Interference with ADLs (Include walking/stairs) D; Pain during and/or affecting work tasks D; Onset E	Sleep K; Anthropometrics P	Subjective Sleep Tools K; Height/Weight/BMI P	Fear/Anxiety C; Personality E; Feelings/Emotions H	Fear Assessments/ Athlete Fear Avoidance Beliefs Questionnaire/ Kinesiophobia C; Concerns around injury/pain C; Willingness to exercise with pain E; Feelings Scale/Assessment H	Pain Appraisals & Understanding A; Cognitive Characteristics B	Pain Beliefs questionnaire A; Pain Catastrophizing Scale A; Attention/distraction B	Work/school environment B; Demographics D; Lifestyle E	Work/School relationships and support network B; Work/School related stress/commitments B; Sociocultural or ethnic information/background D; Quality of Life E	Yes	QuickDash Fear Avoidance Beliefs Questionnaire- PA (FABQ-PA) Tampa Scale of Kinesiophobia - 11 (TSK - 11) Pain Catastrophizing Scale (PCS)	Yes	Biopsychosocial	No
Geva 2013	Enhanced pain modulation among triathletes: a possible explanation for their exceptional capabilities.	10.1016/j.pain.2013.06.031	2013	Research	Experimental/Interventional				Yes	The aim was to investigate the existence of possiblealterations in pain perception and modulation of triathletes, as well as possible underlying factors	Yes	Although this study presents novel data, several limitationsshould be considered. First, additional psychological factors thatmay affect pain perception and modulation in triathletes, includingcompetitiveness, self-efficacy and stress reactivity were not evalu-ated. Evaluation of these and other traits will further unravel thefactors underlying the unique capabilities of triathletes. Second,the a…	10	9				39.6 +/- 12	Triathlon	Semi-Professional/National level	No	No	Lower Limb	Hand; Forearm		Acute Pain	Sensory Profiling (B); Pain Severity/Intensity (C)	Quantitative Sensory Testing (Nociceptive Function/Pain Algometer/PPT/Pain tolerance) B; Conditioned Pain Modulation B; Sensitisation Testing (Hyperalgesia/Wind-up/Temporal Summation/Alodynia) B; Visual Analogue Scale C	Training Load J	Daily/Weekly Training Load J	Stress B; Fear/Anxiety C; Feelings/Emotions H	Athlete Stress Questionnaire/Sports related stress B; Fear Assessments/ Athlete Fear Avoidance Beliefs Questionnaire/ Kinesiophobia C; Concerns around injury/pain C; Feelings Scale/Assessment H; Emotions Scale/Assessment H	Pain Appraisals & Understanding A; Cognitive Characteristics B	Pain Beliefs questionnaire A; Pain Catastrophizing Scale A; Attention/distraction B			Yes	Fear of Pain Questionnaire Pain Catastrophizing Scale (PCS)	No		No
Kida 2016	Prevalence of posterior elbow problems in Japanese high school baseball players.	10.1016/j.jse.2016.05.004	2016	Clinical/Service Delivery	Case Study	Yes	No	Yes	Yes	This study aimed to determine the prevalence of posteri-or elbow problems and physical examination results relatedto posterior elbow injuries in high school baseball players.The study also aimed to clarify the diagnosis associated withposterior elbow pain and to determine the amount of post-treatment recovery time needed to return to sports activitylevels when treated in the off-season	Yes	Our study has limitations. First, the follow-up rate was low,with only 43.4% of players (33 of 76) with positive physi-cal examinations for posterior elbow injury visiting our clinicafter medical screening. Second, the rates of players with thefactors ‚Äúexperience of past elbow pain‚Äù and ‚Äúpitcher‚Äù weresignificantly higher among players who visited the hospitalthan players who did not visit…	576			16.3 +/- 1.2 (15-17)			Baseball	High School / Middle School/ Secondary School	No	No	Upper Limb	Shoulder; Elbow		Mixed	Pain Characteristics (D); Pain History (E); Physical Testing (F)	Location D; Impact on Performance/Participation D ; Aggravating and Easing Factors D; Timeline E; Palpation F; Pain Provocation - Special Tests F							Sport Environment C	Time of Season C	NO		No		No
Iodice 2019	Local high-frequency vibration therapy following eccentric exercises reduces muscle soreness perception and posture alterations in elite athletes.	10.1007/s00421-018-4026-5	2018	Research	Experimental/Interventional				Yes	Our study aims to shed light on the phenomena underly-ing the claimed postural alterations caused by an EE. For the first time, postural changes, muscular damage, contrac-tile muscle function, balance and pain perception will be observed throughout the recovery phase. Reducing the per-ception of pain through high-intensity vibratory therapy will allow us to clarify whether the alterations are due…	Yes	Our results may have important implications for risk preven-tion in athletes, for at least two reasons. First, it has been proposed that pain may generate maladaptive compensa-tory postural adaptations, which in turn may cause more severe musculoskeletal injury for the athletes and/or asso-ciate syndromes (i.e., groin) (Bisciotti 2015). Decreasing 548European Journal of Applied Physiology (2019) …	40			23 +/-1			Other: Futsal	Professional/International/Elite	No	No	Lower Limb		Hamstring; Quad	Acute Pain	Sensory Profiling (B); Pain Severity/Intensity (C); Pain Characteristics (D); Physical Testing (F)	Quantitative Sensory Testing (Nociceptive Function/Pain Algometer/PPT/Pain tolerance) B; Numerical Pain Rating Scale C; Location D; Palpation F	Strength A; Motor Control C; Posture E; Biochemical M; Anthropometrics P	Hand Held/ Isometric Dynamometer A; Isokinetic Strength Testing A; Static Balance EO/EC C; Standing Posture E; Blood Tests (eg inflammatory biomarker analysis)M; Height/Weight/BMI P							NO		No		No
Gastin 2013	Perceptions of wellness to monitor adaptive responses to training and competition in elite Australian football.	10.1519/JSC.0b013e31827fd600	2013	Research	Observational/Epidemiological				Yes	the purpose of this research was todescribe how players were coping with the demands of elite-level Australian football over a competitive season usingsubjective ratings to monitor changes in physical andpsychological wellness	Yes	This study demonstrates that player self-moni-toring through the use of a daily wellness questionnaire canprovide valuable insight into the adaptive responses of athleteswhen training and competing and begins to provide some eco-logical validity for this approach. These practical tools are usefulin an applied environment in that they are brief and easy toadminister and can be used on a regular ba…	27			24.4 +/- 2.9 (19-30)			Australian Rules	Professional/International/Elite	No	No	Mixed	Not stated	Hamstring; Quad	Acute Pain	Pain Severity/Intensity (C); Pain Characteristics (D)	Visual Analogue Scale C; Pain Scales (Mild/Moderate/Severe, Likert Scales etc) C; Location D	Power/Speed F; Fitness Testing H; Fatigue I ; Training Load J; Sleep K; Anthropometrics P	Sprinting Tests F; Cardiovascular endurance/aerobic field test H; General Fatigue Rating I; Daily/Weekly Training Load J; Acute/Chronic Workload J; External Load Measures (Distance/Watts/Weight/Volume/Speed/GPS data etc) J; Internal Load Measures (HR/RPE/Biochemical) J; Subjective Sleep Tools K; Height/Weight/BMI P	Stress B	Athlete Stress Questionnaire/Sports related stress B			Sport Environment C; Lifestyle E	Time of Season C; General Wellbeing E	NO		No		No
Calder 2015	Plantaris excision in the treatment of non-insertional Achilles tendinopathy in elite athletes.	10.1136/bjsports-2014-093827	2015	Research	Case Study	Yes	No	No	No		No		22	10				27.2 (19-42)	Football/Soccer; Tennis; Triathlon; Basketball/Netball; Rugby; Field Hockey/Floor ball; Volleyball; Cricket; Dance/cheerleading	Professional/International/Elite	No	No	Lower Limb		Foot; Ankle	Mixed	Pain Severity/Intensity (C); Pain Characteristics (D); Pain History (E); Physical Testing (F)	Visual Analogue Scale C; Pain reported during sport specific task (E.G Throwing, Jumping, Running) D; Interference with ADLs (Include walking/stairs) D; AM/PM or Night Pain D; Duration E; Timeline E; Palpation F	Movement B	Patient reported ROM measures B	Confidence/Readiness to RTP F	Confidence to RTP/Psychological Readiness F			Lifestyle E	General Wellbeing E	Yes	Foot and Ankle Outcome Score (FAOS)	Yes	Biomedical	No
Cacchio 2012	Reliability and validity of three pain provocation tests used for the diagnosis of chronic proximal hamstring tendinopathy.	10.1136/bjsports-2011-090325	2012	Research	Observational/Epidemiological				Yes	The aims of this study were to describe three pain provocation tests (two active and one passive) that are regularly used combined with typical MRI findings for the diagnosis of PHT to assess their reliability and validity and to evaluate their sensitivity and specificity using MRI as the criterion measure.	Yes	Although the three pain provocation tests demonstrated acceptable validity index values in this study, it should be borne in mind that other diagnoses that may be responsible for pain at the ischial tuberosity level were not analysed. In particular, these three tests need to be evaluated in athletes with ischiatic bone pathology, ischiogluteal bursitis and quadratus femoris muscle injury. Therefo…	66	26				Symptomatic 22.8 (+/- 2.3) Asymptomatic 23.2 (+/-1.8)	Football/Soccer; Athletics (Track/Running); Athletics (Field); Rugby	Professional/International/Elite	No	No	Lower Limb		Hamstring	Chronic Pain	Sensory Profiling (B); Pain Severity/Intensity (C); Pain Characteristics (D); Pain History (E); Physical Testing (F)	Neurological Exam (Myotomes/Dermatomes/Reflexes/Neurodynamics/Neural Tension/Nerve conduction etc) B; Visual Analogue Scale C; Location D; Impact on Performance/Participation D ; Pain reported during sport specific task (E.G Throwing, Jumping, Running) D; Duration E; Timeline E; Palpation F; Pain Provocation - ROM/Movement/Resisted movement F; Pain Provocation - Special Tests F	Anthropometrics P	Height/Weight/BMI P							NO		No		No
Natwa 2018	Unusual cause of elbow pain in a baseball pitcher.	10.1136/bcr-2018-224287	2018	Clinical/Service Delivery	Case Study	Yes	No	Yes	No		No		1						Baseball	Not stated	No	No	Upper Limb	Elbow		Chronic Pain	Pain Severity/Intensity (C); Pain Characteristics (D); Pain History (E); Physical Testing (F)	Numerical Pain Rating Scale C; Location D; Impact on Performance/Participation D ; Pain reported during sport specific task (E.G Throwing, Jumping, Running) D; Duration E; Palpation F; Pain Provocation - ROM/Movement/Resisted movement F	Movement B	Range of Motion Testing (Active/Passive) B							NO		No		No
Sauers 2011	Upper extremity injury history, current pain rating, and health-related quality of life in female softball pitchers.	10.1123/jsr.20.1.100	2011	Research	Observational/Epidemiological				Yes	Therefore, the purpose of this study was to evaluate the relationships between upper extremity injury history, current pain rating, and HRQOL assessed via region-specific patient self-report scales in high school and college softball pitchers	Yes	There are several limitations of this study. First, we studied a convenience sample of competitive softball athletes, so our results cannot be generalized beyond this study. Furthermore, data from this small sample lacked variability, which trun-cated the range of the data and may have limited our ability to detect relationships between variables of interest. Finally, caution should be used when …		25			18.3 +/- 2 (14-23)		Baseball	Mixed	No	No	Upper Limb	Shoulder; Elbow; Wrist; Hand; Upper Arms		Mixed	Pain Severity/Intensity (C); Pain Characteristics (D); Pain History (E)	Pain Scales (Mild/Moderate/Severe, Likert Scales etc) C; Location D; Irritability D; Nature D; Impact on Performance/Participation D ; Pain reported during sport specific task (E.G Throwing, Jumping, Running) D; Interference with ADLs (Include walking/stairs) D; AM/PM or Night Pain D; Pain during and/or affecting work tasks D; Timeline E	Strength A; Motor Control C; Sleep K	Patient reported strength measures A; Coordination/timing tests C; Subjective Sleep Tools K	Stress B; Confidence/Readiness to RTP F; Mental Wellbeing I	General Stress Questionnaire B ; Confidence to RTP/Psychological Readiness F; Mental wellbeing/wellness questionnaire I			Lifestyle E	Quality of Life E; Personal relationships/ sexual function E	Yes	Disabilities of the Arm, Shoulder and Hand (DASH) Functional Arm Scale for throwers (FAST)	No		No
Matsuura 2020	Correlation between playing position, elbow physical findings and elbow pain in elementary school baseball players: Results of a multi-regional study in Japan.	10.1016/j.jos.2019.02.020	2020	Research	Observational/Epidemiological				Yes	The aim of this study was to examine the relationship betweenplaying position, physical elbowfindings, and elbow pain inelementary school baseball players using a large multi-regionaldata set	Yes	In conclusion, the present study has investigated in detail thephysicalfindings at the elbow in Japanese elementary schoolbaseball players. Our data have shown that limitation offlexion,tenderness of the medial epicondyle, and a positive valgus stresstest are associated with elbow pain. We believe that it is desirableto avoid playing pitcher and catcher in order to prevent elbow pain.			720			10.4 (10-11)	Baseball	Primary School	No	No	Upper Limb	Elbow		Not stated	Pain Characteristics (D); Pain History (E); Physical Testing (F)	Location D; Timeline E; Palpation F; Pain Provocation - Special Tests F	Movement B	Range of Motion Testing (Active/Passive) B							NO		No		No
Osborne 2010	Management of shoulder injuries using dry needling in elite volleyball players.	10.1136/aim.2009.001560	2010	Clinical/Service Delivery	Case Study	Yes	No	No	Yes	These case reports describe four female athletes from the Great Britain National Women‚Äôs Volleyball Squad who com-plained of recent onset anterior/antero-lateral shoulder pain	Yes	While fur-ther investigations are required to identify the effects specifi c to dry needling (with-out other treatment or placebo), this may be diffi cult in athletes. This has particular relevance for in- season athletes.		4			25 +/-2		Volleyball	Professional/International/Elite	No	No	Upper Limb	Shoulder		Mixed	Pain Severity/Intensity (C); Pain Characteristics (D); Pain History (E); Physical Testing (F)	Numerical Pain Rating Scale C; Visual Analogue Scale C; Pain Scales (Mild/Moderate/Severe, Likert Scales etc) C; Nature D; Pain reported during sport specific task (E.G Throwing, Jumping, Running) D; Aggravating and Easing Factors D; Timeline E; Palpation F; Pain Provocation - Special Tests F	Strength A; Movement B; Fatigue I	Oxford Grading/Manual Muscle Testing/MRC grading A ; Range of Motion Testing (Active/Passive) B; Goniometry B; General Fatigue Rating I	Fear/Anxiety C	Fear Assessments/ Athlete Fear Avoidance Beliefs Questionnaire/ Kinesiophobia C	Pain Appraisals & Understanding A	Pain Beliefs questionnaire A	Sport Environment C	Time of Season C	Yes	Short form McGill Pain Questionnaire (MPQ)	Yes	Biomedical	No
Nicholson 2020	Return to sporting activity after ulnar nerve transposition for isolated neuritis in competitive overhead athletes.	10.1016/j.jse.2020.02.001	2020	Clinical/Service Delivery	Case Study	Yes	Yes	Yes	Yes	The purpose of this study was to assess the clinicaloutcomes of overhead athletes undergoing anterior ulnarnerve transposition for refractory ulnar neuritis anddocument the complication profile and return to compe-tition within a broad, multisport cohort. We hypothesizedthat surgical management of isolated ulnar neuritis wouldresult in reliably high rates of return to the preinjurylevel of athlet…	Yes	Our study features a number of inherent limitations.First, this is a small patient series of competitive athletesinvolved in varying sporting activities, and it features nocontrol group with nonoperative treatment. In addition,baseline PRO measures were not consistently available, soultimately, treatment efficacy cannot be fully quantified.Although subjective patient function is reported at short…	21	5				18.4 (11-25)	Football/Soccer; Athletics (Field); Baseball; American Football; Volleyball; Other: Wrestling	Mixed	No	No	Upper Limb	Elbow		Chronic Pain	Sensory Profiling (B); Pain Severity/Intensity (C); Pain Characteristics (D); Pain History (E); Physical Testing (F)	Neurological Exam (Myotomes/Dermatomes/Reflexes/Neurodynamics/Neural Tension/Nerve conduction etc) B; Visual Analogue Scale C; Pain Scales (Mild/Moderate/Severe, Likert Scales etc) C; Location D; Nature D; Impact on Performance/Participation D ; Pain reported during sport specific task (E.G Throwing, Jumping, Running) D; Interference with ADLs (Include walking/stairs) D; Aggravating and Easing Fa…	Strength A; Movement B; Motor Control C; Power/Speed F	Patient reported strength measures A; Range of Motion Testing (Active/Passive) B; Patient reported ROM measures B; Coordination/timing tests C; Other: Patient reported instability/ loss of control/ giving way C Throwing Speed/Velocity F					Sport Environment C; Lifestyle E	Coach and Team relationships and support C; Quality of Life E	Yes	Kerlan-Jobe Orthopaedic Clinic shoulder and elbow score Mayo Elbow Performance Score Quick Disabilities of the Arm, Shoulder and Hand score QuickDASH	No		No
Arvinen-Barrow 2020	Functional Outcomes and Psychological Benefits of Active Video Games in the Rehabilitation of Lateral Ankle Sprains: A Case Report.	10.1123/jsr.2017-0135	2020	Research	Case Study	Yes	No	Yes	Yes	To examine functional outcomes and psychological benefits of AVG-aided rehabilitation program for LAS	No			2			20 (19-21)		Football/Soccer	Collegiate	No	No	Lower Limb		Ankle	Acute Pain	Pain Severity/Intensity (C); Pain Characteristics (D); Pain History (E)	Numerical Pain Rating Scale C; Visual Analogue Scale C; Location D; Impact on Performance/Participation D ; Pain reported during sport specific task (E.G Throwing, Jumping, Running) D; Interference with ADLs (Include walking/stairs) D; Timeline E	Movement B; Motor Control C; Fatigue I ; Anthropometrics P	Joint Feel/End Feel/Overpressure B; Balance Error Scoring System C; Dynamic standing balance (YBT/SEBT) C; General Fatigue Rating I; Swelling Measurement P	Mood A; Confidence/Readiness to RTP F; Rehabilitation motivation/adherence G	Mood Scales A; Confidence to RTP/Psychological Readiness F; Rehab adherence/motivation questionnaire/scale G					Yes	Foot and Ankle Ability Measure FAAM	No		No
Fullerton 2003	Shoulder pain: a comparison of wheelchair athletes and nonathletic wheelchair users.	10.1249/01.MSS.0000099082.54522.55	2003	Research	Observational/Epidemiological				Yes	The purpose of this study was to directlycompare the onset and prevalence of shoulder pain in theathletic and nonathletic wheelchair populations.	Yes	A weaknesses of this study was that the nature of itsdesign precludes determining a causal relationship betweenpain and involvement in sports. In other words, do nonath-letes have more pain because they‚Äôre not athletic, or are theynot involved in sports because they have shoulder pain?Given the fact that 39% of our athletes reported shoulderpain, this does not seem to be a high deterrent to ath…			172			34.34 +/- 10.11	Other: Wheelchair Basketball Wheelchair Rugby Wheelchair Tennis Wheelchair Racing Wheelchair Skiing Handcycling	Mixed	Yes	No	Upper Limb	Shoulder		Chronic Pain	Pain Severity/Intensity (C); Pain Characteristics (D); Pain History (E)	Visual Analogue Scale C; Interference with ADLs (Include walking/stairs) D; Duration E; Onset E	Training Load J	Daily/Weekly Training Load J							NO		No		No
Woods 2015	Lower Leg Anterior and Lateral Intracompartmental Pressure Changes Before and After Classic Versus Skate Nordic Rollerskiing.	10.4085/1062-6050-49.03.101	2015	Research	Experimental/Interventional				No		No		3	4				22.71 +/- 1.38	Skiing/Snowboarding	Not stated	No	No	Lower Limb		Shin; Leg/Thigh	Acute Pain	Pain Severity/Intensity (C)	Numerical Pain Rating Scale C	Fatigue I ; Training Load J; Biochemical M; Anthropometrics P	Rating of Perceived Exertion I; Internal Load Measures (HR/RPE/Biochemical) J; Blood Tests (eg inflammatory biomarker analysis)M; Height/Weight/BMI P							NO		No		No
Myer 2016	Analysis of patient-reported anterior knee pain scale: implications for scale development in children and adolescents.	10.1007/s00167-014-3004-7	2016	Research	Observational/Epidemiological				Yes	The purpose of this investigation was to estimateand document the reliability and validity of the AnteriorKnee Pain Scale (AKPS) and to estimate its relative pre-diction accuracy of anterior knee pain in young females.	Yes	There are limitations to the current study. Patellofemoralpain in young athletes likely has a multi-factorial aetiologythat may vary across different sports. The effects of sportsplayed were not controlled or investigated in the currentanalyses. In addition, as both a strength and potentiallimitation, the current study was performed with athletes ina single county school district in a single labo…		499			14.1+/- 1.8 (11-18.1)		Football/Soccer; Basketball/Netball; Volleyball	High School / Middle School/ Secondary School	No	No	Lower Limb		Knee	Not stated	Pain Severity/Intensity (C); Pain Characteristics (D); Pain History (E); Physical Testing (F)	Numerical Pain Rating Scale C; Location D; Irritability D; Impact on Performance/Participation D ; Pain reported during sport specific task (E.G Throwing, Jumping, Running) D; Interference with ADLs (Include walking/stairs) D; Aggravating and Easing Factors D; AM/PM or Night Pain D; Duration E; Timeline E; Palpation F; Pain Provocation - Special Tests F	Movement B; Motor Control C; Development/Maturation O; Anthropometrics P	Patient reported ROM measures B; Development/maturation scale O; Atrophy/Muscle Bulk P; Swelling Measurement P; Other: Patient reported instability/ loss of control/ giving way C					Demographics D	Sociocultural or ethnic information/background D	Yes	Anterior Knee Pain Scale (AKPS) International Knee Documentation Committee (IKDC) form	No		No
King 2019	Lower limb biomechanics during low- and high-impact functional tasks differ between men and women with hip-related groin pain.	10.1016/j.clinbiomech.2019.06.001	2019	Research	Observational/Epidemiological				Yes	Therefore, the aim of this study was toinvestigate the differences in lower limb biomechanics between menand women with hip-related groin pain during walking and a single legdrop jump (SLDJ)	Yes	his study is associated with some limitations that require ac-knowledgment. First, due to the cross-sectional design and the lack of acontrol group of healthy men and women, we cannot determine whe-ther the differences observed in the present study are attributable toinherent sex-related differences in lower-limb biomechanics, differentresponses to pain between men and women, or a combination of …	65	23		26 +/-7	26 +/- 6		Football/Soccer; Australian Rules	Semi-Professional/National level	No	No	Lower Limb		Hip; Groin	Chronic Pain	Pain Severity/Intensity (C); Pain Characteristics (D); Pain History (E); Physical Testing (F)	Numerical Pain Rating Scale C; Visual Analogue Scale C; Pain Scales (Mild/Moderate/Severe, Likert Scales etc) C; Location D; Irritability D; Nature D; Impact on Performance/Participation D ; Pain reported during sport specific task (E.G Throwing, Jumping, Running) D; Interference with ADLs (Include walking/stairs) D; Aggravating and Easing Factors D; AM/PM or Night Pain D; Duration E; Onset E; Pa…	Motor Control C; Kinetic Chain/Biomechanical/Functional D; Posture E; Training Load J; Sleep K; Anthropometrics P	Landing Mechanics/ Landing Error Score System D; Gait assessment D; Standing Posture E; Daily/Weekly Training Load J; Subjective Sleep Tools K; Height/Weight/BMI P; Other: Patient reported instability/ loss of control/ giving way C	Mood A; Fear/Anxiety C	Mood Disturbance A; Concerns around injury/pain C	Cognitive Characteristics B	Attention/distraction B	Lifestyle E	Quality of Life E; Personal relationships/ sexual function E	Yes	International Hip Outcome Tool 33 (iHot33) Copenhagen Hip and Groin Outcome Score (HAGOS)	No		No
Clermont 2020	Fatigue-Related Changes in Running Gait Patterns Persist in the Days Following a Marathon Race.	10.1123/jsr.2019-0206	2020	Research	Experimental/Interventional				Yes	We hypothesized that, at 2 daysfollowing the race, and as a result of increases in self-reported MSKpain, gait regularity would decrease, and peak CoM acceleration,RMS, and AP and ML RMS ratio values would all increase. Wethen expected that at 7 days following the race, the self-reportedMSK pain and gait measures would be similar to the premarathonvalues	Yes	This study demonstrates the use of an accelerometer as an effective tool to detect atypical CoM motion for runners dueto fatigue, recovery, and musculoskeletal pain in real-world environments.Futurestudies should explore the differences in atypical running biome-chanics associated with neuromuscular fatigue and recovery in amuch larger sample size with different subgroups of Although this studyis…	7	10		47.41 (+/- 15.32)	34.2 +/-5.67		Athletics (Track/Running)	Local /Club/Amateur	No	No	Lower Limb		Not stated	Acute Pain	Pain Severity/Intensity (C)	Visual Analogue Scale C	Kinetic Chain/Biomechanical/Functional D; Fitness Testing H; Training Load J; Anthropometrics P	Gait assessment D; Cardiovascular endurance/aerobic field test H; External Load Measures (Distance/Watts/Weight/Volume/Speed/GPS data etc) J; Height/Weight/BMI P							NO		No		No
Janssen 2018	Investigating Achilles and patellar tendinopathy prevalence in elite athletics.	http://dx.doi.org/10.1080/15438627.2017.1393748	2018	Research	Observational/Epidemiological				No		Yes	Another limitation of using anonline survey may be the use of a self-reported pain map to classify athletes as sufferingfrom Achilles or patellar tendinopathy. Similar visual aids, however, were used withprevious research reporting that 95% of patients correctly identified their injury (van derWorp et al.,2012) indicating that it is a suitable method for the diagnosis of patellartendinopathy			119			18-35	Athletics (Track/Running); Athletics (Field)	Semi-Professional/National level	No	No	Lower Limb		Knee; Calf	Mixed	Pain Severity/Intensity (C); Pain Characteristics (D); Pain History (E) Physical Testing (F)	Pain Scales (Mild/Moderate/Severe, Likert Scales etc) C; Location D; Irritability D Impact on Performance/Participation D; AM/PM or Night Pain D; Pain reported during sport specific task (E.G Throwing, Jumping, Running) D; Interference with ADLs (Include walking/stairs) D; Aggravating and Easing Factors D; Duration E; Pain Provocation - ROM/Movement/Resisted movement F	Movement B; Training Load J; Anthropometrics P	Patient reported ROM measures B; Daily/Weekly Training Load J; Height/Weight/BMI P							Yes	VISA-A VISA-P	No		No
Dar 2019	Immediate effect of infrapatellar strap on pain and jump height in patellar tendinopathy among young athletes.	10.1177/0309364618791619	2019	Research	Experimental/Interventional				Yes	The aim of this study was to evaluate the effect of the infrapatellar strap on pain and jumping perfor-mance among young athletes diagnosed with patellar ten-dinopathy.	No		16			15.84 +/- 1.82			Volleyball	Semi-Professional/National level	No	No	Lower Limb		Knee	Not stated	Pain Severity/Intensity (C); Pain Characteristics (D); Physical Testing (F)	Visual Analogue Scale C; Location D; Palpation F; Pain Provocation - ROM/Movement/Resisted movement F	Power/Speed F; Anthropometrics P	Counter Movement Jump F; Hopping F; Height/Weight/BMI P; Other: Squat Jump - F							NO		No		No
Ferreira 2018	Differences in pain and function between adolescent athletes and physically active non-athletes with patellofemoral pain.	10.1016/j.ptsp.2018.07.005	2018	Research	Observational/Epidemiological				Yes	In this context, the aim of this study is to investigate if there aredifferences in pain level and function limitation in adolescentathletes and physically active non-athletes with PFP, due to thestrong relationship to these outcomes with the prognosis of PFP	Yes	Some limitations of this study should be acknowledged, (i) thegroup of athletes with PFP was not evaluated separately in eachsports modality, which could provide a certain level of bias asdifferent sports practices may lead to different levels of stress onthe PFJ; (ii) as we only assessed athletes who were regularlyinvolved in training and competition, this could possibly excludeathletes with mor…	31	11				(12-18)	Football/Soccer; Basketball/Netball; Volleyball; Olympic Handball	Not stated	No	No	Lower Limb		Knee	Mixed	Pain Severity/Intensity (C); Pain Characteristics (D); Pain History (E); Physical Testing (F)	Visual Analogue Scale C; Pain Scales (Mild/Moderate/Severe, Likert Scales etc) C; Location D; Irritability D; Pain reported during sport specific task (E.G Throwing, Jumping, Running) D; Interference with ADLs (Include walking/stairs) D; Aggravating and Easing Factors D; AM/PM or Night Pain D; Pain during and/or affecting work tasks D; Duration E; Onset E; Palpation F; Pain Provocation - ROM/Move…	Movement B; Training Load J; Anthropometrics P	Patient reported ROM measures B; Daily/Weekly Training Load J; Swelling Measurement P	Confidence/Readiness to RTP F	Confidence to RTP/Psychological Readiness F			Sport Environment C; Lifestyle E	Time of Season C; Quality of Life E	Yes	Knee Osteoarthritis Survey (KOOS)	No		No
Klich 2018	Effect of short-term cold-water immersion on muscle pain sensitivity in elite track cyclists.	10.1016/j.ptsp.2018.04.022	2018	Research	Experimental/Interventional				Yes	The purpose of the study was to determine the effect of short-term CWI on pressure pain threshold (PPT) after maximumanaerobic power training in track cyclists. Based on the results ofrecent studies we hypothesized that PPT would be lower after CWIin track cyclists.	Yes	The present study was limited by the total number of elite trackcyclists. However, track cyclists are a small selected group in Polandand in the world. The present data may appear to be limited by theexclusion of a control group from the experimental design. Unfor-tunately, several factors, i. e. training process, a small number ofelite track cyclists (sprint cyclists) caused lack of a control gr…	12			24.75 +/- 4.23			Cycling	Professional/International/Elite	No	No	Lower Limb		Hamstring; Quad; Calf	Acute Pain	Sensory Profiling (B)	Quantitative Sensory Testing (Nociceptive Function/Pain Algometer/PPT/Pain tolerance) B	Power/Speed F; Anthropometrics P	Sprinting Tests F; Height/Weight/BMI P							NO		No		No
Tsunoda 2016	Correlates of shoulder pain in wheelchair basketball players from the Japanese national team: A cross-sectional study.	10.3233/BMR-160691	2016	Research	Observational/Epidemiological				Yes	The purpose of this study is to investigate the correlates of shoulder pain in wheelchair basketball players from the Japanese national team	Yes	This study had some limitations. First, it was a cross-sectional study, and the causal relationship is unclear.Second, shoulder status was assessed only by self-reported questionnaire, and to obtain objective/detailedshoulder data, computed tomography scans and/ormagnetic resonance imaging are needed. Third, thestudy data were obtained during the training season.Because players‚Äô lifestyles and …	19	21				29.7 +/- 5.2	Other: Wheelchair Basketball	Semi-Professional/National level	Yes	No	Upper Limb	Shoulder		Not stated	Pain Severity/Intensity (C); Pain Characteristics (D)	Visual Analogue Scale C; Irritability D; Interference with ADLs (Include walking/stairs) D; Aggravating and Easing Factors D; Pain during and/or affecting work tasks D	Training Load J; Sleep K	Daily/Weekly Training Load J; Subjective Sleep Tools K					Sport Environment C	Time of Season C	Yes	Wheelchair User Shoulder Pain Index (WUSPI)	No		No
Cahalan 2017	Biopsychosocial Factors Associated with Foot and Ankle Pain and Injury in Irish Dance: A Prospective Study.	10.21091/mppa.2017.2018	2017	Research	Observational/Epidemiological				Yes	heroleofbiopsychosocialfactorsinoptimisingdancerhealthandwellbeinghasbeenidentifiedbydancecliniciansandresearchersasanimportantconsideration.6However,biopsychosocialriskfactorsforpain/injuryindancehavetodatebeeninvestigatedonlysporadically.7Thisstudyisthefirstcomprehensiveprospectiveinvesti-gationofFAPIineliteadultIrishdancers.	Yes	Onlypains/injuriesthatresultedinatimelossof1ormoredayswereconsidered.Thisomitssubjectswhocontinuedtodanceonapainfulfoot/ankleand,assuch,itpotentiallyunder-estimatestheincidenceofFAPIinthiscohort.Thisissup-portedbythefactthatdancersintheNIgroupwhohadmissedno/minimalperformance/rehearsaltimeduetoFAPIstillreportedsomebothersomenessinthisarea.Theimpactofdancertrainingexposureinrelationtotheinci-dence…	10	39	36			18+	Dance/cheerleading	Professional/International/Elite	No	No	Lower Limb		Foot; Ankle; Knee; Hip; Groin; Calf; Shin; Leg/Thigh	Mixed	Sensory Profiling (B); Pain Characteristics (D); Pain History (E)	Quantitative Sensory Testing (Nociceptive Function/Pain Algometer/PPT/Pain tolerance) B; Location D; Impact on Performance/Participation D ; Duration E; Timeline E	Movement B; Motor Control C; Kinetic Chain/Biomechanical/Functional D; Posture E; Power/Speed F; Sleep K; Nutrition L; Anthropometrics P	Range of Motion Testing (Active/Passive) B; Static Balance EO/EC C; Squat technique D; Lunge Technique D; Standing Posture E; Hopping F; Subjective Sleep Tools K; Diet attitudes and beliefs L; Height/Weight/BMI P; Girth Measurements P	Mood A; Stress B; Mental Illness D	Mood Scales A; General Stress Questionnaire B ; Eating Disorder Screening/ Assessment/Diagnosis D; Psychiatric Assessment/Screening D	Pain Appraisals & Understanding A; Coping Skills C	Pain Beliefs questionnaire A; Pain Catastrophizing Scale A; Coping skills questionnaire C	Lifestyle E	Smoking E; General Wellbeing E	Yes	Pain Catastrophizing Scale (PCS) Profile of Mood States (POMS) Depression Anxiety Stress Scale (DASS) Athletic Coping Skills Inventory - 28 (ACSI-28) Sick, Control, One Stone, Fat, Food (SCOFF)	Yes	Biopsychosocial	No
Shrier 2019	Looking Further When Symptoms Are Disproportionate to Physical Findings.	10.1249/MSS.0000000000001744	2019	Clinical/Service Delivery	Case Study	Yes	No	Yes	No		No		1			36			Golf; Ice Hockey	Not stated	No	No	Upper Limb	Wrist		Acute Pain	Pain Severity/Intensity (C); Pain Characteristics (D); Pain History (E); Physical Testing (F)	Pain Scales (Mild/Moderate/Severe, Likert Scales etc) C; Location D; Impact on Performance/Participation D ; Pain reported during sport specific task (E.G Throwing, Jumping, Running) D; Aggravating and Easing Factors D; Onset E; Palpation F; Pain Provocation - ROM/Movement/Resisted movement F; Pain Provocation - Special Tests F									NO		No		No
Sands 2015	Dynamic Compression Enhances Pressure-to-Pain Threshold in Elite Athlete Recovery: Exploratory Study.	10.1519/JSC.0000000000000412	2015	Research	Observational/Epidemiological				Yes	The purpose of this study was to assess the efficacy ofPPDC on pressure-to-pain threshold (PPT) with highlytrained, international level athletes undergoing normalaggressive training.	Yes	Fatigue and recovery deservebroader definitions that include pain and discomfort. Fatiguemay also be manifested by exercise-induced edema withassociated pain and soreness. Recovery is promoted by thereduction of pain and discomfort. This initial and explor-atory study showed that PPDC is a promising means ofreducing PPT in highly trained national team athletes.			24	23.3 +/2 PPDC 26.2 +/- 7.1 Control (18-36)	23.5 +/- 6.8 PPDC 23.3 +/- 2.6 Control (23-40)		Athletics (Track/Running); Athletics (Field); Triathlon; Cycling; Weightlifting/bodybuilding ; Gymnastics; Other: Wrestling Shooting	Professional/International/Elite	No	No	Lower Limb		Hamstring; Quad; Calf	Acute Pain	Sensory Profiling (B)	Quantitative Sensory Testing (Nociceptive Function/Pain Algometer/PPT/Pain tolerance) B	Anthropometrics P	Height/Weight/BMI P							NO		No		No
Mayes 2017	Bony morphology of the hip in professional ballet dancers compared to athletes.	10.1007/s00330-016-4667-x	2017	Research	Observational/Epidemiological				Yes	The objectives of this study were to investigate the frequen-cy of acetabular undercoverage and other bony morphologicalmeasures using magnetic resonance imaging (MRI) in maleand female professional ballet dancers, to compare this withan athletic control group, and to determine the relationshipbetween bony morphology and hip pain.	Yes	Hip pain and bonymorphology were poorly correlated. Prospective analysis isrequired to determine the effects of ballet-specific loading onbony morphology and the mechanical or pathological conse-quences of these morphological differences	30	36				28 +/-88 (18-41)	Tennis; Basketball/Netball	Mixed	No	No	Lower Limb		Hip; Groin	Not stated	Pain Severity/Intensity (C); Pain Characteristics (D); Physical Testing (F)	Pain Scales (Mild/Moderate/Severe, Likert Scales etc) C; Irritability D; Nature D; Impact on Performance/Participation D ; Pain reported during sport specific task (E.G Throwing, Jumping, Running) D; Interference with ADLs (Include walking/stairs) D; Aggravating and Easing Factors D; AM/PM or Night Pain D; Pain Provocation - ROM/Movement/Resisted movement F	Movement B; Posture E; Training Load J; Sleep K; Anthropometrics P	Inclinometry B; Standing Posture E; Daily/Weekly Training Load J; Subjective Sleep Tools K; Height/Weight/BMI P	Mood A	Mood Scales A			Lifestyle E	Quality of Life E	Yes	Copenhagen Hip and Groin Outcome Score (HAGOS)	No		No
Assa 2019	The type of sport matters: Pain perception of endurance athletes versus strength athletes.	10.1002/ejp.1335	2019	Research	Experimental/Interventional				Yes	the aim was to compare pain perception and pain modulation as well as thoughts and emotions towards pain, between endurance athletes and strength athlete	Yes	. First, although pain perception is not affected by laterality among healthy subjects, the inclusion of throw-ing sports may have introduced some laterality issues due to possible group differences in musculature. Yet, these factors affect pressure pain testing to a much greater ex-tent than thermal pain testing conducted herein. Second, although aerobic capacity did not affect heat-pain toleran…	22	14				Endurance group 32.8 (+/-9) Strength Group (28.3 +/- 8)	Athletics (Field); Triathlon; Weightlifting/bodybuilding	Mixed	No	No	Upper Limb	Hand; Forearm		Acute Pain	Sensory Profiling (B); Pain Severity/Intensity (C)	Quantitative Sensory Testing (Nociceptive Function/Pain Algometer/PPT/Pain tolerance) B; Conditioned Pain Modulation B; Sensitisation Testing (Hyperalgesia/Wind-up/Temporal Summation/Alodynia) B; Visual Analogue Scale C	Training Load J	Daily/Weekly Training Load J	Stress B; Fear/Anxiety C	Athlete Stress Questionnaire/Sports related stress B; Fear Assessments/ Athlete Fear Avoidance Beliefs Questionnaire/ Kinesiophobia C	Pain Appraisals & Understanding A	Pain Catastrophizing Scale A			NO		Yes	Somatosensory Profiling	No
Thornton 2017	A longitudinal exploration of pain tolerance and participation in contact sports.	10.1016/j.sjpain.2017.02.007	2017	Research	Experimental/Interventional				Yes	Further,thestudyaimedtotestthecompetinghypothesesthatcontactathletesaremorepaintolerantattheoutsetofplayingorthatpaintoleranceincreasesinparticipatingcontactathletesduringtheirfirstseason	Yes	Althoughthisstudyaddstotheathleticpainliteraturetherearesomelimitations:first,laboratoryinducedpaincanneverreflecttherealworldofsportingcollisions,unexpectedinjuriesandfatigue.Inadditionparticipantswereawarethatthepainstimuluswasfiniteandsafe.Thepainstimuliweredifferentinnature,result-inginadiscrepancybetweenpaintoleranceresults,withischaemicpainyieldingdifferencesbetweengroupsatallthreetimepoint…	47	55		23.6 +/- 6	20.5 +/- 3.6		Football/Soccer; Basketball/Netball; Rugby; American Football; Cricket; Martial Arts	Mixed	No	No	Upper Limb	Forearm		Acute Pain	Sensory Profiling (B); Pain Severity/Intensity (C); Pain Characteristics (D)	Quantitative Sensory Testing (Nociceptive Function/Pain Algometer/PPT/Pain tolerance) B; Visual Analogue Scale C; Nature D; Impact on Performance/Participation D ; Other: Bothersomeness physical/mental D	Training Load J	Daily/Weekly Training Load J	Fear/Anxiety C; Personality E	Fear Assessments/ Athlete Fear Avoidance Beliefs Questionnaire/ Kinesiophobia C; Concerns around injury/pain C; Willingness to exercise with pain E	Pain Appraisals & Understanding A; Cognitive Characteristics B; Coping Skills C	Pain Beliefs questionnaire A; Understanding of pain and central nervous system A; Attention/distraction B; Coping skills questionnaire C ; Other: Pain related self efficacy A	Sport Environment C	Time of Season C	Yes	Sport Inventory For Pain (SIP15)	Yes	Biopsychosocial	No
Chow 2018	Characteristics of Plantar Pressures and Related Pain Profiles in Elite Sprinters and Recreational Runners.	10.7547/15-189	2018	Research	Observational/Epidemiological				Yes	few studies have been undertaken to explore staticplantar loading characteristics in elite sprinters andpredict their potential pain profiles, such as PFPS.Therefore, the purpose of this study was to explorethe differences between elite sprinters and recrea-tional runners in terms of their plantar pressurecharacteristics during static standing and walking.	Yes	runners by focusing exclusively on static standing.It is anticipated that the findings from this studymay shed light on the static pressure profiles andpain profiles of college elite sprinters, particularly inTaiwan. Thus, it is expected that the results of thepresent research, associated with the literature ondynamic states discussed in this study, will contrib-ute to illuminating the issues of …			80			17-21	Athletics (Track/Running)	Professional/International/Elite	No	No	Mixed	Shoulder	Foot; Ankle; Knee; Hip; Hamstring; Quad; Calf; Shin; Toe ; Leg/Thigh	Acute Pain	Pain Characteristics (D); Physical Testing (F)	Location D; Palpation F	Kinetic Chain/Biomechanical/Functional D; Posture E; Training Load J; Anthropometrics P	Gait assessment D; Standing Posture E; Daily/Weekly Training Load J; External Load Measures (Distance/Watts/Weight/Volume/Speed/GPS data etc) J; Height/Weight/BMI P							NO		No		No
Peterson 2019	Endogenous Pain Inhibitory Function: Endurance-Trained Athletes vs Active Controls.	10.1093/pm/pnz014	2019	Research	Observational/Epidemiological				Yes	the purpose of our study was to compare the CPM andEIH response between endurance-trained athletes andage- and gender-matched, normally active controls.	Yes	This study has several limitations of note. Our samplewas relatively small (13 athletes and 13 controls) and al-most entirely male, with only one female athlete and onefemale control. Working with and recruiting athleticpopulations is challenging, as getting coach and athletebuy-in as well as working around training and competi-tion schedules can be difficult. Despite our small sample,where diffe…	11	2				20.8 +/-1.2	Athletics (Track/Running)	Collegiate	No	No	Mixed	Forearm	Quad	Acute Pain	Sensory Profiling (B)	Quantitative Sensory Testing (Nociceptive Function/Pain Algometer/PPT/Pain tolerance) B; Conditioned Pain Modulation B; Pain Scales (Mild/Moderate/Severe, Likert Scales etc) C	Strength A; Fitness Testing H; Training Load J; Female Health N; Anthropometrics P	Grip Strength - HHD A; V02 Max/Lactate Threshold Lab Test H; Daily/Weekly Training Load J; Internal Load Measures (HR/RPE/Biochemical) J; Menstrual Cycle Tracking N; Height/Weight/BMI P	Mood A; Stress B; Fear/Anxiety C; Personality E; Feelings/Emotions H; Mental Wellbeing I	Mood Scales A; Mood Disturbance A; General Stress Questionnaire B ; Fear Assessments/ Athlete Fear Avoidance Beliefs Questionnaire/ Kinesiophobia C; Trait Anxiety E; Feelings Scale/Assessment H; Emotions Scale/Assessment H; Mental wellbeing/wellness questionnaire I	Pain Appraisals & Understanding A; Cognitive Characteristics B; Coping Skills C	Pain Catastrophizing Scale A; Attention/distraction B; Alertness/Arousal B; Coping skills questionnaire C			Yes	Profile of Mood States (POMS) State-Trait Anxiety Index (STAI) Pain Catastrophizing Scale (PCS)	Yes	Somatosensory Profiling	No
Hannington 2020	Self-reported jumpers' knee is common in elite basketball athletes - But is it all patellar tendinopathy?	10.1016/j.ptsp.2020.01.012	2020	Research	Observational/Epidemiological				Yes	Therefore, the primary aim of this research was to describe theprevalence and pain map presentations of self-reported PT in elitebasketball athletes. The secondary aims were to compare severitybetween different outcome measures sub-grouped by pain locationand to examine the prevalence of patellar tendon abnormality us-ing ultrasound imaging.	Yes	This study asked athletes to self-report their history of PT andexamined non time-loss measures of PT in an elite basketballcohort. Given athletes have been found to be reliable in reportingpain location (Rio et al., 2018), capturing knee pain presentationand severity during provocation testing enabled us to gatherathlete reported knee pain mapping in a cohort of people whobelieved they had PT. T…	60			25 (18-35)			Basketball/Netball	Professional/International/Elite	No	No	Lower Limb		Knee	Not stated	Pain Severity/Intensity (C); Pain Characteristics (D); Pain History (E); Physical Testing (F)	Numerical Pain Rating Scale C; Pain Scales (Mild/Moderate/Severe, Likert Scales etc) C; Location D; Irritability D; Impact on Performance/Participation D ; Pain reported during sport specific task (E.G Throwing, Jumping, Running) D; Interference with ADLs (Include walking/stairs) D; Aggravating and Easing Factors D; Timeline E; Pain Provocation - ROM/Movement/Resisted movement F; Other: Pain Map …	Training Load J; Anthropometrics P	Daily/Weekly Training Load J; Height/Weight/BMI P							Yes	Modified Oslo Sports Trauma Research Centre Questionnaire (m-OSTRC) Victorian Institute of Sport Assessment- Patella (VISA-P)	No		No
Rio 2018	Pain mapping of the anterior knee: injured athletes know best.	10.1515/sjpain-2018-0046	2018	Research	Observational/Epidemiological				Yes	Therefore, the aims of this study were to (1) assess the reliability [12] of self-rated and clinician-rated pain maps of the anterior knee during a pain provocation for clas-sifying pain location and distribution, and (2) compare agreement between self-rated and clinician-rated pain mapping (pain location and distribution) of the anterior knee during a pain provocation task	Yes	To form the most accurate picture of a patient‚Äôs pain percep-tion, it is recommended that clinicians ascertain whether pain is localised, regional or diffuse, and then patients map the location of their pain. A critical step following on from this work is to establish whether these clinical pres-entations respond differently to different interventions. Given the lack of gold standard for pathol…	17			24 +/- 3.7			Australian Rules	Professional/International/Elite	No	No	Lower Limb		Knee	Not stated	Pain Severity/Intensity (C); Pain Characteristics (D); Physical Testing (F)	Numerical Pain Rating Scale C; Pain Scales (Mild/Moderate/Severe, Likert Scales etc) C; Location D; Nature D; Impact on Performance/Participation D ; Pain reported during sport specific task (E.G Throwing, Jumping, Running) D; Interference with ADLs (Include walking/stairs) D; Aggravating and Easing Factors D; Pain Provocation - ROM/Movement/Resisted movement F; Other: Pain Map D	Anthropometrics P	Height/Weight/BMI P					Sport Environment C	Time of Season C	Yes	Victorian Institute of Sport - Patella (VISA-P) Oslo Sports Trauma Research Centre (OSTRC) Questionnaire	Yes	IASP Pain Categories	No
Agnew 2018	Central and peripheral pain sensitization during an ultra-marathon competition.		2018	Research	Observational/Epidemiological				Yes	To further understand peripheral and central pain sensiitization we have investigated pressure pain threshold and conditioned pain modulation during three separate ultra-marathon competitions	Yes	Further research, in general, is necessary to define the physiological responses to the rigors of this type of activity in this growing population of ultra-endurance athletes. Additional research is especially necessary on the inflammatory effects to pain mechanisms during endurance exercise, explicitly during ultra-endurance exercise, given the paucity of data currently available in the peer-rev…	23	22				25 Miles, n=6 37.2+/- 12.9 50 Miles n= 22 42.1 +/- 6.9 100 Miles n=17 41.8 +/- 7.8	Athletics (Track/Running)	Mixed	No	No	Upper Limb	Wrist; Hand		Acute Pain	Sensory Profiling (B)	Quantitative Sensory Testing (Nociceptive Function/Pain Algometer/PPT/Pain tolerance) B; Conditioned Pain Modulation B									NO		No		No
vanKlij 2020	The relationship between cam morphology and hip and groin symptoms and signs in young male football players.	10.1111/sms.13660	2020	Research	Observational/Epidemiological				Yes	Therefore, the study aims of this cohort with young acad-emy male football players were to assess the association be-tween the cam morphology presence, size and duration and hip and groin symptoms and ROM within 5-year follow-up.	Yes	uring 5-year follow-up, 40 participants (44.9%) were lost to follow-up. Although there were no differences in baseline characteristics between participants and dropouts, it has bias, as it resulted in a relatively small sample size. Due to the small sample size and low proportion of hips without cam morphology, the resulting findings have wide confidence in-tervals. Of the included 49 participant…	141			20.53 +/- 2.17 (17-24)			Football/Soccer	Professional/International/Elite	No	No	Lower Limb		Hip; Groin	Not stated	Pain Severity/Intensity (C); Pain Characteristics (D); Physical Testing (F)	Pain Scales (Mild/Moderate/Severe, Likert Scales etc) C; Location D; Irritability D; Nature D; Impact on Performance/Participation D ; Pain reported during sport specific task (E.G Throwing, Jumping, Running) D; Interference with ADLs (Include walking/stairs) D; Aggravating and Easing Factors D; AM/PM or Night Pain D; Pain Provocation - ROM/Movement/Resisted movement F	Movement B; Training Load J; Sleep K; Anthropometrics P	Goniometry B; Daily/Weekly Training Load J; Subjective Sleep Tools K; Height/Weight/BMI P	Mood A	Mood Disturbance A	Cognitive Characteristics B	Attention/distraction B	Lifestyle E	Quality of Life E	Yes	Copenhagen Hip and Groin Outcome Score(HAGOS)	No		No
Everhart 2020	Pain perception and coping strategies influence early outcomes following knee surgery in athletes.	10.1016/j.jsams.2019.09.011	2019	Research	Observational/Epidemiological				Yes	Ourpri-maryaimwastodeterminethedegreetowhichpainseverityorpaincatastrophizingarepredictiveof:(1)returntosimilarlevelofsport,(2)improvementinkneesymptoms,and(3)improvementinkinesiophobiaafterkneesurgery.Oursecondaryaimwastodeter-minewhethercopingstrategiesmoderatetheeffectofpainseverityorcatastrophizingonoutcomes	Yes	Thestudyhadseverallimitations.Severalanalyseswereper-formed,andmultiplecomparisonscanincreasetheriskoftype1statisticalerror(detectionofaspurioussignificantresult).Anotherlimitationofthecurrentstudyistheinabilitytoassesswhetherpainperceptionsandcopingaffectoutcomesafterkneerehabili-tationregardlessofsurgicalornon-surgicaltreatment;manykneeinjuriescanbetreatednon-operativelywithphysicaltherapy,andi…			34				Football/Soccer; Athletics (Track/Running); Basketball/Netball	Mixed	No	No	Lower Limb		Knee	Mixed	Pain Severity/Intensity (C); Pain Characteristics (D); Pain History (E)	Visual Analogue Scale C; Irritability D; Nature D; Impact on Performance/Participation D ; Pain reported during sport specific task (E.G Throwing, Jumping, Running) D; Interference with ADLs (Include walking/stairs) D; Aggravating and Easing Factors D; Pain during and/or affecting work tasks D; Duration E	Anthropometrics P	Swelling Measurement P	Mood A; Stress B; Fear/Anxiety C; Personality E; Feelings/Emotions H	Mood Disturbance A; General Stress Questionnaire B ; Fear Assessments/ Athlete Fear Avoidance Beliefs Questionnaire/ Kinesiophobia C; Concerns around injury/pain C; Willingness to exercise with pain E; Pleasure/Displeasure H; Feelings Scale/Assessment H	Pain Appraisals & Understanding A; Coping Skills C	Pain Beliefs questionnaire A; Understanding of pain and central nervous system A; Pain Catastrophizing Scale A; Coping skills questionnaire C	Home Environment A; Lifestyle E	Relationships and support network (home) A; Alcohol E	Yes	International Knee Documentation Committee (IKDC) Questionnaire Tampa Scale of Kinesiophobia (TSK-11) Short Form McGill Pain Questionnaire (MPQ) Pain Catastrophizing Scale (PCS) Pain Coping Measure (PCM) Brief COPE survey	Yes	Biopsychosocial	No
Thompson 2021	Elite athletes' experiences of musculoskeletal pain management using neuroanatomical dry needling: A qualitative study in Swedish track and field.	10.1016/j.jsams.2020.07.004	2021	Research	Qualitative/Mixed Methods				Yes	Theaimofthisqualitativestudywastoinvestigatehowelitetrackandfieldathleteswithahistoryofmusculoskeletalpain(MSKP)describetheirperceptionsofclinicaltreatmentsbasedondryneedlingguidedbyaneurologicalmap(neuroanatomicaldryneedling(naDN)).	Yes	owever,thisstudyincludedjusteightelitetrackandfieldathletesandtheresultsarespecifictotheirexperiencesfromtheclinicstheyhavevisited.16Despitereachingsaturation,itremainspossiblethestudylacksdiversityofinsights.17Specifically,underrepresented.16Asparticipantrecruitmentwasconductedviathestudyclinicandpreviousevidencesuggestsspecificsportsgroupshaveheightenedbeliefsforcertainclinicsorinterven-tions,s…	6	2				28.5 (median)	Athletics (Track/Running); Athletics (Field)	Professional/International/Elite	No	No	Mixed	Not stated	Hip; Leg/Thigh	Chronic Pain	Pain Characteristics (D); Pain History (E)	Location D; Duration E; Other: Pain & treatment Interview - Qualitative research D			Fear/Anxiety C; Personality E	Fear Assessments/ Athlete Fear Avoidance Beliefs Questionnaire/ Kinesiophobia C; Willingness to exercise with pain E	Pain Appraisals & Understanding A	Understanding of pain and central nervous system A	Sport Environment C	Coach and Team relationships and support C; Pain Culture C	No		No		Yes	The International Olympic Committee (IOC) describes pain as a composite subjective experience dependent on interactions between neurobiological,cognitive,affective,contextual and environmental factors	IOC Description
Yildirim 2019	Developing a shoulder pain scale for wheelchair basketball players.	10.3233/BMR-181192	2018	Research	Observational/Epidemiological				Yes	The purpose of the current study was therefore84to develop the shoulder pain scale for wheelchair bas-85ketball players.	Yes	There exist some limitations in our study. Our re-sults represent of a group that contained mostly paraplegic athletes. However, it should be taken into ac-count that the majority of athletes who play WC bas-ketball are paraplegic individuals. We should also statethat we were not able to reach the number of participants which was determined by sample size.			143			32 +/- 8	Other: Wheelchair Basketball	Not stated	Yes	No	Upper Limb	Shoulder		Not stated	Pain Severity/Intensity (C); Pain Characteristics (D)	Visual Analogue Scale C; Irritability D; Impact on Performance/Participation D ; Pain reported during sport specific task (E.G Throwing, Jumping, Running) D; Interference with ADLs (Include walking/stairs) D	Training Load J; Anthropometrics P	Daily/Weekly Training Load J; Height/Weight/BMI P							Yes	Shoulder Pain Scale for Wheelchair Basketball Players (SPI-WB)	No		Yes	Pain is a distressing experience associated with actual and potential tissue damage with sensory, emotional, cognitive and social component	Modified IASP
Sciascia 2020	Pain Catastrophizing in College Athletes.	10.1123/jsr.2018-0137	2020	Research	Observational/Epidemiological				Yes	Therefore, the purposes of this cross-sectional study were to(1) quantify the extent of pain catastrophizing in National Colle-giate Athletic Association Division I sports, (2) identify if a rela-tionship exists between current numeric pain ratings and paincatastrophizing scores, and (3) determine if pain catastrophizingscores differ between college athletes with no previous injuryhistory, those …	Yes	ndi-vidualistic nature of pain perception and coping strategies wouldsuggest that clinicians may want to consider screening for paincatastrophizing either prior to athletic participation or for athletesnot following an expected recovery after injury in an effort toenhance individualized patient care. Clinicians who are trained torehabilitate musculoskeletal injuries often focus exclusively onanat…	156	135				19 +/-2	Football/Soccer; Tennis; Athletics (Track/Running); Basketball/Netball; Golf; Baseball; American Football; Volleyball; Dance/cheerleading	Collegiate	No	No	Mixed	Not stated	Not stated	Not stated	Pain Severity/Intensity (C); Pain Characteristics (D); Pain History (E)	Numerical Pain Rating Scale C; Impact on Performance/Participation D ; Timeline E			Fear/Anxiety C; Feelings/Emotions H	Fear Assessments/ Athlete Fear Avoidance Beliefs Questionnaire/ Kinesiophobia C; Feelings Scale/Assessment H	Pain Appraisals & Understanding A; Cognitive Characteristics B	Pain Catastrophizing Scale A; Attention/distraction B			Yes	Pain Catastrophizing Scale (PCS)	Yes	Biopsychosocial	No
Bender 2019	Massage therapy slightly decreased pain intensity after habitual running, but had no effect on fatigue, mood or physical performance: a randomised trial.	10.1016/j.jphys.2019.02.006	2019	Research	Experimental/Interventional				Yes	Does massage therapy reduce pain and perceived fatigue in thequadriceps and improve the mood and physical performance ofrunners after habitual sporting activity (10-km run)?	Yes	This study‚Äôsfindings are limited to runners accustomed to dis-tances of 10 km, with further research needed for athletes of othersports. It would also be interesting to consider additional factorswhen deciding whether to use massage therapy in athletes withtolerable pain levels, such as fatigue or overtraining risk. Additionally,massage therapy application over several sessions may also have ac…	51	27				34 (+/-9/10)	Athletics (Track/Running)	Not stated	No	No	Lower Limb		Quad	Acute Pain	Pain Severity/Intensity (C); Pain Characteristics (D)	Numerical Pain Rating Scale C; Irritability D; Nature D; Aggravating and Easing Factors D	Strength A; Movement B; Power/Speed F; Fitness Testing H; Fatigue I	Hand Held/ Isometric Dynamometer A; Muscle Length Testing B; Counter Movement Jump F; Test to Exhaustion/Time Trial Lab Test H; Rating of Perceived Exertion I	Mood A; Fear/Anxiety C	Mood Scales A; Mood Disturbance A; Fear Assessments/ Athlete Fear Avoidance Beliefs Questionnaire/ Kinesiophobia C	Pain Appraisals & Understanding A	Pain Beliefs questionnaire A	Lifestyle E	Alcohol E; General Wellbeing E	NO		No		No
Ross 2018	Combined osteopathy and exercise management of Achilles tendinopathy in an athlete.	10.23736/S0022-4707.17.06817-7	2018	Clinical/Service Delivery	Case Study	Yes	No	Yes	Yes	The current report considers the use of a re-habilitation program in concert with osteopathic manual therapy (oMT) to manage the pain, restore functional movement changes in the ankle and foot, and reduce potential predisposing and/or maintaining factors to achil-les tendinopathy in a high level athlete.	No		1			23			Volleyball	Professional/International/Elite	No	No	Lower Limb		Ankle; Calf	Not stated	Pain Severity/Intensity (C); Pain Characteristics (D); Pain History (E); Physical Testing (F)	Visual Analogue Scale C; Pain Scales (Mild/Moderate/Severe, Likert Scales etc) C; Irritability D; Impact on Performance/Participation D ; Pain reported during sport specific task (E.G Throwing, Jumping, Running) D; Interference with ADLs (Include walking/stairs) D; Aggravating and Easing Factors D; AM/PM or Night Pain D; Timeline E; Palpation F; Pain Provocation - ROM/Movement/Resisted movement F…	Movement B; Power/Speed F	Range of Motion Testing (Active/Passive) B; Knee to Wall B; Counter Movement Jump F							Yes	Victorian Institute of Sport Assessment (VISA-A)	No		No
Fischerauer 2018	What Is the Relationship of Fear Avoidance to Physical Function and Pain Intensity in Injured Athletes?	10.1007/s11999.0000000000000085	2018	Research	Observational/Epidemiological				Yes	The purpose of this study was to de-termine to what extent athletes‚Äôfear avoidance is associ-ated with physical function and pain intensity in athletespresenting to an orthopaedic sports medicine clinic. Inconducting this study, we intend to extend prior research onpsychosocial factors in injured athletes	Yes	Theseresults have several important implications for clinical prac-tice. First, both fear avoidance and catastrophic thinking aremalleable and can be changed through skills-based inter-ventions such as cognitive restructuring, exposure to responseprevention, and mindfulness meditation [29]. These strategieshave strong research support in improving emotional andphysical functioning in the general …	86	16				25 +8.5	Not stated	Mixed	No	No	Mixed	Not stated	Not stated	Not stated	Pain Severity/Intensity (C); Pain Characteristics (D)	Pain Scales (Mild/Moderate/Severe, Likert Scales etc) C; Impact on Performance/Participation D ; Pain reported during sport specific task (E.G Throwing, Jumping, Running) D; Interference with ADLs (Include walking/stairs) D			Fear/Anxiety C; Mental Illness D; Personality E; Confidence/Readiness to RTP F; Feelings/Emotions H	Fear Assessments/ Athlete Fear Avoidance Beliefs Questionnaire/ Kinesiophobia C; Concerns around injury/pain C; Anxiety/Depression Assessment/Diagnosis/ HADS D; Willingness to exercise with pain E; Confidence to RTP/Psychological Readiness F; Feelings Scale/Assessment H; Emotions Scale/Assessment H	Pain Appraisals & Understanding A; Cognitive Characteristics B	Understanding of pain and central nervous system A; Attention/distraction B	Demographics D	Sociocultural or ethnic information/background D; Education Level D	Yes	Patient Reported Outcomes Measurement Information System (PROMIS) Bank‚ÄîPhysical Function Version 1.2 with Computer Adaptive Testing(CAT) Patient Reported Outcomes Measurement Information System (PROMIS) Pain Intensity Scale Athlete Fear Avoidance Questionnaire (AFAQ) Pain Catastrophizing Scale (PCS) Hospital Anxiety and Depression Scale (HADS)	Yes	Biopsychosocial	No
Rathleff 2019	Activity Modification and Load Management of Adolescents With Patellofemoral Pain: A Prospective Intervention Study Including 151 Adolescents.	10.1177/0363546519843915	2019	Research	Observational/Epidemiological				Yes	Therefore, the aim of this study was to test a treatmentstrategy specific for adolescents with PFP, focusing on edu-cating them on activity modification and load management.The outcomes included self-reported global rating of change,knee-specific function (Knee injury and Osteoarthritis Out-come Score [KOOS]), hip and knee strength, and use ofpainkillers. A secondary aim was to explore prognostic…	Yes	The lack of a comparator and randomization hinders a directcomparison with previous exercise therapy‚Äìfocused trials.The long duration of knee pain (on average, 18 months)does suggest that quick recovery is unlikely and indicatesan effect of the intervention. This trial cannot disentanglenatural recovery versus specific effects of the intervention.However, given the dearth of effective intervent…	36	115				12.6 +/- 1.2	Football/Soccer; Olympic Handball; Gymnastics	Not stated	No	No	Lower Limb		Knee	Chronic Pain	Pain Severity/Intensity (C); Pain Characteristics (D); Pain History (E); Physical Testing (F)	Visual Analogue Scale C; Pain Scales (Mild/Moderate/Severe, Likert Scales etc) C; Location D; Irritability D; Nature D; Impact on Performance/Participation D ; Pain reported during sport specific task (E.G Throwing, Jumping, Running) D; Interference with ADLs (Include walking/stairs) D; Aggravating and Easing Factors D; AM/PM or Night Pain D; Duration E; Onset E; Palpation F; Pain Provocation - R…	Movement B; Training Load J; Anthropometrics P	Patient reported ROM measures B; Daily/Weekly Training Load J; Height/Weight/BMI P; Swelling Measurement P	Fear/Anxiety C; Rehabilitation motivation/adherence G; Feelings/Emotions H	Concerns around injury/pain C; Rehab adherence/motivation questionnaire/scale G; Feelings Scale/Assessment H	Cognitive Characteristics B	Attention/distraction B	Lifestyle E	General Wellbeing E; Quality of Life E	Yes	Knee injury and Osteoarthritis Outcome Score (KOOS)	No		No
Kamali 2019	Comparison of Upper Trapezius and Infraspinatus Myofascial Trigger Point Therapy by Dry Needling in Overhead Athletes With Unilateral Shoulder Impingement Syndrome.	10.1123/jsr.2017-0207	2019	Research	Experimental/Interventional				Yes	The aim of this study was to compare the efficacy of directDN (UT) and indirect DN (ISP) on pain, disability, and tissuesensitivity of UT MTrP in athletes with shoulder pain.	Yes	the present study revealed that applying DN foractive MTrPs in the ISP can be as effective as direct DN of activeMTrPs in the UT, with respect to improving pain and disability inathletes with shoulder pain. It can be concluded that remoteneedling is a potentially useful alternative for patients who preferDN not to be applied directly in the painful muscles It was not possible to classify the pati…	20	20				UT Group 27.09 +/- 6.41 IS Group 26.52 +/- 6.11	Athletics (Field); Swimming; Basketball/Netball; Volleyball	Semi-Professional/National level	No	No	Upper Limb	Shoulder		Acute Pain	Sensory Profiling (B); Pain Severity/Intensity (C); Pain Characteristics (D); Physical Testing (F)	Quantitative Sensory Testing (Nociceptive Function/Pain Algometer/PPT/Pain tolerance) B; Visual Analogue Scale C; Pain Scales (Mild/Moderate/Severe, Likert Scales etc) C; Nature D; Impact on Performance/Participation D ; Pain reported during sport specific task (E.G Throwing, Jumping, Running) D; Interference with ADLs (Include walking/stairs) D; AM/PM or Night Pain D; Pain during and/or affectin…	Sleep K; Anthropometrics P	Subjective Sleep Tools K; Height/Weight/BMI P	Confidence/Readiness to RTP F	Confidence to RTP/Psychological Readiness F			Lifestyle E	General Wellbeing E; Personal relationships/ sexual function E	Yes	Disabilities of Arm, Shoulder, and Hand (DASH)	Yes	Biomedical	No
Ortega-Santiago 2020	Pressure pain hypersensitivity and referred pain from muscle trigger points in elite male wheelchair basketball players.	10.1016/j.bjpt.2019.05.008	2020	Research	Observational/Epidemiological				Yes	WehypothesizedthatelitemaleWCBplayerswithshoulderpainwouldexhibithighersensitivitytopressurepainthaneliteWCBplayersoreliteable-bodiedbasketballplayerswithoutshoulderpain.Inaddition,wealsohypothesizedthatthereferredpainelicitedbyTrPsintheneckandshouldermuscleswouldreproduceshouldersymptomsinelitemaleWCBplayerswithshoulderpain	Yes	Thereexistsomelimitationstothecurrentstudy.First,weincludedelitemaleWCBplayersfromonegeographicallocation.Therefore,theresultsofthisstudyshouldnotbegeneralizedtoelitefemaleWCBplayers,wheelchairath-letesingeneral,andalsosubjectsinwheelchairswhodonotparticipateinathleticsorarefromothercountries.Additionally,oursamplesizewasrelativelysmall.Futurestudiesareneededwithlargersamplesizestoconfirmourresul…	60			WCB with pain 30 +/- 8 (18-49) WCB w/out pain 32 +/- 10 (19-51) Basketball control 31 +/- 7 (18-50)			Basketball/Netball; Other: Wheelchair Basketball	Professional/International/Elite	Yes	No	Upper Limb	Shoulder; Hand		Chronic Pain	Sensory Profiling (B); Pain Severity/Intensity (C); Pain Characteristics (D); Pain History (E); Physical Testing (F)	Quantitative Sensory Testing (Nociceptive Function/Pain Algometer/PPT/Pain tolerance) B; Numerical Pain Rating Scale C; Visual Analogue Scale C; Location D; Pain reported during sport specific task (E.G Throwing, Jumping, Running) D; Interference with ADLs (Include walking/stairs) D; Aggravating and Easing Factors D; Pain during and/or affecting work tasks D; Duration E; Palpation F; Pain Provoca…	Motor Control C; Training Load J; Sleep K	Abdominal/trunk control C; Daily/Weekly Training Load J; Subjective Sleep Tools K							Yes	Wheelchair User's Shoulder Pain Index (WUSPI)	No		No
Nunes 2016	Massage therapy decreases pain and perceived fatigue after long-distance Ironman triathlon: a randomised trial.	10.1016/j.jphys.2016.02.009	2016	Research	Experimental/Interventional				Yes	Does massage reduce pain and fatigue in the quadriceps ofathletes after a long-distance triathlon race (Ironman)?	Yes	Despite the positive effects of massage on pain and fatigue inthe present study, these findings should be analysed withcaution. The positive effects were found only in subjectivemeasures. Another consideration is that the time betweenevaluation and re-evaluation was very short, and this could alsohave had some influence on the results. Another issue was thelack of a sham technique as control. Alt…	70	4				Exp 37 +/- 7 Control 39 +/- 11	Triathlon	Not stated	No	No	Lower Limb		Quad	Acute Pain	Sensory Profiling (B); Pain Severity/Intensity (C)	Quantitative Sensory Testing (Nociceptive Function/Pain Algometer/PPT/Pain tolerance) B; Visual Analogue Scale C	Fatigue I ; Training Load J; Anthropometrics P	Athlete/Sport Specific Fatigue Rating I; External Load Measures (Distance/Watts/Weight/Volume/Speed/GPS data etc) J; Height/Weight/BMI P					Sport Environment C	Time of Season C	NO		No		No
deVries 2016	Effect of patellar strap and sports tape on pain in patellar tendinopathy: A randomized controlled trial.	10.1111/sms.12556	2015	Research	Experimental/Interventional				Yes	of this multicentre randomized controlled trialwas therefore to investigate the short-term effect of apatellar strap and sports tape on patellar tendon pain (1)during functional tests in a controlled environment and(2) in a sport-specific environment.	Yes	Future research should thereforefocus on the effects of orthoses in the long term to see iflonger use of an orthosis in patellar tendinopathy is stillbeneficial. Another limitation of this study was that thediagnosis of PT was a clinical one (based on e.g., patellartendon pain and palpation tenderness) and was not con-firmed with ultrasound or magnetic resonance imaging,so we might have included …	59	38				27 +/-.1	Not stated	Mixed	No	No	Lower Limb		Knee	Chronic Pain	Pain Severity/Intensity (C); Pain Characteristics (D); Pain History (E); Physical Testing (F)	Visual Analogue Scale C; Location D; Irritability D; Impact on Performance/Participation D ; Pain reported during sport specific task (E.G Throwing, Jumping, Running) D; Aggravating and Easing Factors D; Duration E; Palpation F; Pain Provocation - ROM/Movement/Resisted movement F	Power/Speed F; Training Load J; Anthropometrics P	Hand Held/ Isometric Dynamometer A; Counter Movement Jump F; Hopping F; Daily/Weekly Training Load J; Height/Weight/BMI P							Yes	Victorian Institute of Sport Assessment - Patella (VISA-P)	No		No
Clark 2008	24-Week study on the use of collagen hydrolysate as a dietary supplement in athletes with activity-related joint pain.	10.1185/030079908X291967	2008	Research	Experimental/Interventional				Yes	To investigate the effect of collagen hydrolysate on activity-related joint pain in athletes who are physically active and have no evidence of joint disease	Yes	When the effect size for the parameter joint pain when walking on the basis of the analysis population for all the joints (n= 97) is calculated, the result corresponds to 0.36.When the effect size for the same parameter is calculated on the basis of the analysis subpopulation for knee arthralgia (n= 63), then the result is 0.45.One should take into consideration that the subjects recruited for th…	45	51				20.1+/-1.47	Not stated	Collegiate	No	No	Mixed	Shoulder; Elbow; Wrist	Ankle; Knee; Hip	Mixed	Pain Severity/Intensity (C); Pain Characteristics (D); Pain History (E)	Visual Analogue Scale C; Location D; Pain reported during sport specific task (E.G Throwing, Jumping, Running) D; Interference with ADLs (Include walking/stairs) D; Aggravating and Easing Factors D; Duration E; Onset E	Movement B; Anthropometrics P	Patient reported ROM measures B; Height/Weight/BMI P							NO		No		No
Emamvirdi 2019	The Effect of Valgus Control Instruction Exercises on Pain, Strength, and Functionality in Active Females With Patellofemoral Pain Syndrome.	10.1177/1941738119837622	2019	Research	Experimental/Interventional				Yes	The primary hypothesis was that VCI exercises can decrease pain and knee valgus angle in individuals with PFPS	Yes	These results indicate a medium (0.50) to large (0.80) ES for the variables in our study, suggesting that use of a VCI exercise protocol in the clinical setting may selectively improve patient pain and strength, as well as knee valgus angle and performance.		64				Experimental 22.1 +/-5.88 Control 23.1 +/- 6.49 All participants (18-25)	Volleyball	Collegiate	No	No	Lower Limb		Knee	Mixed	Pain Severity/Intensity (C); Pain Characteristics (D); Pain History (E); Physical Testing (F)	Visual Analogue Scale C; Location D; Irritability D; Pain reported during sport specific task (E.G Throwing, Jumping, Running) D; Aggravating and Easing Factors D; Duration E; Onset E; Palpation F	Strength A; Kinetic Chain/Biomechanical/Functional D; Power/Speed F; Anthropometrics P	Isokinetic Strength Testing A; Single Leg Squat D; Hopping F; Body Composition (Skin fold/Dexa/Bod pod etc) P							NO		No		No
Streator 1995	Sensory information can decrease cold-induced pain perception.	PMID: 16558350	1995	Research	Experimental/Interventional				Yes	The purpose of this study was to determine if presenting traditional terms or terms from the McGill Pain Questionnaire that represent varying levels of pain would have an effect on athletes' pain perception during cold water immersion.	Yes	The clinical implications of this study are that even though athletes may have had previous experience with cold, some form of sensory information before treatment will act as a modifier to what they will experience. Pain will be less when compared to not giving any sensory information, even in subjects with previous experience with cold. We need to incorporate this more often when using cold tre…	54	36					Athletics (Track/Running)	Collegiate	No	No	Lower Limb		Foot; Ankle	Acute Pain	Pain Severity/Intensity (C); Pain Characteristics (D)	Pain Scales (Mild/Moderate/Severe, Likert Scales etc) C; Nature D; Aggravating and Easing Factors D; Pain during and/or affecting work tasks D	Fatigue I	General Fatigue Rating I	Fear/Anxiety C; Feelings/Emotions H	Fear Assessments/ Athlete Fear Avoidance Beliefs Questionnaire/ Kinesiophobia C; Feelings Scale/Assessment H	Pain Appraisals & Understanding A; Cognitive Characteristics B	Pain Beliefs questionnaire A; Attention/distraction B	Lifestyle E	Personal relationships/ sexual function E	Yes	McGill Pain Questionnaire (MPQ) State Trait Anxiety Inventory (STAI) Beck Depression Inventory (BDI)	No		No
Jellad 2016	Peroneus Longus Strain Injury Associated with Common Peroneal Nerve Palsy in a Soccer Player.	10.1097/PHM.0000000000000452	2016	Clinical/Service Delivery	Case Study	Yes	No	Yes	No		No		1			35			Football/Soccer	Not stated	No	No	Lower Limb		Ankle; Calf; Shin	Acute Pain	Pain Mechanism (A); Sensory Profiling (B); Pain Characteristics (D); Pain History (E); Physical Testing (F)	Pain Mechanism Questionnaire/Checklist - A; Neurological Exam (Myotomes/Dermatomes/Reflexes/Neurodynamics/Neural Tension/Nerve conduction etc) B; Impact on Performance/Participation D ; Interference with ADLs (Include walking/stairs) D; Duration E; Onset E; Timeline E; Palpation F; Pain Provocation - ROM/Movement/Resisted movement F									NO		No		No
Metz 2005	Bilateral first metatarsal stress fractures in a field hockey player.	10.3810/psm.2005.10.222.	2005	Clinical/Service Delivery	Case Study	No	No	No	No		No			1			14		Field Hockey/Floor ball	High School / Middle School/ Secondary School	No	No	Lower Limb		Toe	Acute Pain	Pain Characteristics (D); Pain History (E); Physical Testing (F)	Location D; Impact on Performance/Participation D ; Pain reported during sport specific task (E.G Throwing, Jumping, Running) D; Onset E; Timeline E; Palpation F									NO		No		No
Wood 2010	Diagnosis of an ulnar collateral ligament tear using musculoskeletal ultrasound in a collegiate baseball pitcher: a case report.	PMID: 21655381	2010	Clinical/Service Delivery	Case Study	Yes	No	Yes	No		No		1			19			Baseball	Collegiate	No	No	Upper Limb	Elbow		Acute Pain	Sensory Profiling (B); Pain Severity/Intensity (C); Pain Characteristics (D); Pain History (E); Physical Testing (F)	Neurological Exam (Myotomes/Dermatomes/Reflexes/Neurodynamics/Neural Tension/Nerve conduction etc) B; Numerical Pain Rating Scale C; Location D; Pain reported during sport specific task (E.G Throwing, Jumping, Running) D; Onset E; Palpation F; Pain Provocation - Special Tests F	Movement B; Anthropometrics P	Range of Motion Testing (Active/Passive) B; Joint Feel/End Feel/Overpressure B; Swelling Measurement P					Sport Environment C	Time of Season C	NO		Yes	Biomedical	No
Schenkel 2010	Talocalcaneal coalition in a 15 year old female basketball player.	PMID: 21120013	2010	Clinical/Service Delivery	Case Study	Yes	No	Yes	Yes	The purpose of this diagnostic case report is to create awareness of an uncommon, but not rare, clinical condition that may present to chiropractors. This report details the complex diagnosis of bilateral non-osseous talocalcaneal coaltion in a 15 year old female with chronic bilateral activity-related dorsal foot pain and stiffness who was previously misdiagnosed and mismanaged.	Yes	Although tarsal coalition is an imaging based diagno-sis that often results in orthopedic management, our case highlights the necessity for all primary care practitioners responsible for diagnosing and managing foot pain to be cognizant of the key diagnostic features of talocalcaneal coalition. In adolescent athletes, delayed diagnosis and inappropriate management may lead to decreased chance of …		1			15		Basketball/Netball	Not stated	No	No	Lower Limb		Foot	Chronic Pain	Pain Characteristics (D); Pain History (E); Physical Testing (F)	Location D; Nature D; Aggravating and Easing Factors D; Timeline E; Pain Provocation - ROM/Movement/Resisted movement F	Movement B; Kinetic Chain/Biomechanical/Functional D; Posture E; Training Load J	Range of Motion Testing (Active/Passive) B; Gait assessment D; Standing Posture E; Daily/Weekly Training Load J							NO		No		No
White 2011	High hamstring tendinopathy in 3 female long distance runners.	http://dx.doi.org/10.1016/j.jcm.2010.10.005	2011	Clinical/Service Delivery	Case Study	Yes	No	Yes	No		No			3			36, 37, 40		Athletics (Track/Running); Triathlon	Not stated	No	No	Lower Limb		Hamstring	Mixed	Sensory Profiling (B); Pain Severity/Intensity (C); Pain Characteristics (D); Pain History (E); Physical Testing (F)	Neurological Exam (Myotomes/Dermatomes/Reflexes/Neurodynamics/Neural Tension/Nerve conduction etc) B; Numerical Pain Rating Scale C; Location D; Impact on Performance/Participation D ; Pain reported during sport specific task (E.G Throwing, Jumping, Running) D; Interference with ADLs (Include walking/stairs) D; Aggravating and Easing Factors D; Duration E; Onset E; Timeline E; Palpation F; Pain P…	Strength A; Movement B; Motor Control C; Posture E; Female Health N	Oxford Grading/Manual Muscle Testing/MRC grading A ; Range of Motion Testing (Active/Passive) B; Muscle Length Testing B; Static Balance EO/EC C; Standing Posture E; Other: C - trendelenburg sign N - Time after birth							NO		Yes	Biomedical	No
Koesterer 2014	Meralgia Paresthetica in a Male Collegiate Lacrosse Player.	10.1123/ijatt.2014-0019	2014	Clinical/Service Delivery	Case Study	Yes	Yes	Yes	No		No		1			21			Lacrosse	Collegiate	No	No	Lower Limb		Hip	Acute Pain	Pain Characteristics (D); Pain History (E); Physical Testing (F)	Location D; Nature D; Interference with ADLs (Include walking/stairs) D; Onset E; Timeline E; Palpation F; Pain Provocation - ROM/Movement/Resisted movement F; Pain Provocation - Special Tests F	Strength A; Movement B; Kinetic Chain/Biomechanical/Functional D; Anthropometrics P	Oxford Grading/Manual Muscle Testing/MRC grading A ; Range of Motion Testing (Active/Passive) B; Gait assessment D; Swelling Measurement P							NO		No		No
Algazwi 2019	Isolated Teres Minor Injury in a Dragon Boat Racer.	10.1097/PHM.0000000000001149	2019	Clinical/Service Delivery	Case Study	Yes	No	Yes	No		No		1			21			Rowing/Canoeing/Kayaking/Dragon Boating	Not stated	No	No	Upper Limb	Shoulder		Chronic Pain	Pain Severity/Intensity (C); Pain Characteristics (D); Pain History (E); Physical Testing (F)	Location D; Aggravating and Easing Factors D; Duration E; Onset E; Palpation F; Pain Provocation - ROM/Movement/Resisted movement F	Movement B	Range of Motion Testing (Active/Passive) B							NO		No		No
Lima 2017	Effects of neuromuscular taping on muscular strength, range of motion and pain intensity in the glenohumeral joint in professional handball athletes: blinded randomized clinical trial.	10.17784/mtprehabjournal.2017.15.480	2017	Research	Experimental/Interventional				Yes	the aim of this study was to evaluate the immediate and short-term effects of NEB on muscular strength, ROM, pain intensity in the shoulder at rest and during movement and the shoulder pressure pain threshold in handball athletes with shoulder dysfunction.	Yes	This research had some limitations: 1) the selection of the sample with a low shoulder dysfunction score and mild pain and 2) evaluation of muscular strength only through maximal isometric contraction, as isotonic contractions could present different results to those found in this study	20			22.1 +/-4.72			Olympic Handball	Professional/International/Elite	No	No	Upper Limb	Shoulder		Acute Pain	Sensory Profiling (B); Pain Severity/Intensity (C); Pain Characteristics (D); Pain History (E); Physical Testing (F)	Quantitative Sensory Testing (Nociceptive Function/Pain Algometer/PPT/Pain tolerance) B; Visual Analogue Scale C; Pain Scales (Mild/Moderate/Severe, Likert Scales etc) C; Nature D; Impact on Performance/Participation D ; Interference with ADLs (Include walking/stairs) D; Pain during and/or affecting work tasks D; Pain Provocation - ROM/Movement/Resisted movement F; Other: Pain Diary E	Strength A; Movement B; Sleep K; Anthropometrics P	Hand Held/ Isometric Dynamometer A; Patient reported strength measures A; Range of Motion Testing (Active/Passive) B; Subjective Sleep Tools K; Height/Weight/BMI P	Confidence/Readiness to RTP F	Confidence to RTP/Psychological Readiness F	Cognitive Characteristics B	Attention/distraction B	Lifestyle E	Quality of Life E; Personal relationships/ sexual function E	Yes	Disabilities of the Arm, Shoulder and Hand (DASH) questionnaire Neck Disability Index (NDI)	No		No
KahlCollins 2016	A NON-OPERATIVE APPROACH TO THE MANAGEMENT OF CHRONIC EXERTIONAL COMPARTMENT SYNDROME IN A TRIATHLETE: A CASE REPORT.	PMID: 27999729	2016	Clinical/Service Delivery	Case Study	Yes	No	Yes	No		Yes	This imme-diate relief in pain did not translate into improved ability to run without pain until all impairments in the movement system were addressed across the lower quadrant. Due to the limitations inherent in a case report, it is not possible to discern which aspect of this comprehensive approach had the greatest influence or allowed the subject‚Äôs successful return to running. The authors h…	1			34			Triathlon	Not stated	No	No	Lower Limb		Shin; Leg/Thigh	Chronic Pain	Sensory Profiling (B); Pain Severity/Intensity (C); Pain Characteristics (D); Pain History (E)	Neurological Exam (Myotomes/Dermatomes/Reflexes/Neurodynamics/Neural Tension/Nerve conduction etc) B; Numerical Pain Rating Scale C; Location D; Irritability D; Impact on Performance/Participation D ; Pain reported during sport specific task (E.G Throwing, Jumping, Running) D; Interference with ADLs (Include walking/stairs) D; Aggravating and Easing Factors D; Pain during and/or affecting work ta…	Strength A; Movement B; Motor Control C; Kinetic Chain/Biomechanical/Functional D; Posture E; Training Load J; Anthropometrics P	Oxford Grading/Manual Muscle Testing/MRC grading A ; Range of Motion Testing (Active/Passive) B; Goniometry B; Joint Feel/End Feel/Overpressure B; Static Balance EO/EC C; Gait assessment D; Squat technique D; Standing Posture E; Daily/Weekly Training Load J; Swelling Measurement P							Yes	Lower Extremity Functional Scale (LEFS)	No		No
Vannatta 2018	CLINICAL DECISION MAKING AND TREATMENT IN A RUNNER WITH HIP PAIN AND NEUROMUSCULAR CONTROL DYSFUNCTION: A CASE REPORT.	30090685	2018	Clinical/Service Delivery	Case Study	Yes	No	Yes	Yes	Therefore, the purpose of this case report is to describe the clinical reasoning within the ICF framework for a runner with hip pain and neuromuscular control dysfunction.	No			1			47		Athletics (Track/Running)	Local /Club/Amateur	No	No	Lower Limb		Hip	Chronic Pain	Pain Severity/Intensity (C); Pain Characteristics (D); Pain History (E)	Numerical Pain Rating Scale C; Location D; Onset E	Movement B; Kinetic Chain/Biomechanical/Functional D; Anthropometrics P	Range of Motion Testing (Active/Passive) B; Squat technique D; Lunge Technique D; Height/Weight/BMI P	Rehabilitation motivation/adherence G	Rehab adherence/motivation questionnaire/scale G			Home Environment A; Sport Environment C	Relationships and support network (home) A; Pain Culture C; Time of Season C	Yes	Focus on therapeutic outcomes (FOTO)	No		No
Dunning 2018	OSTEOCHONDRITIS DISSECANS OF THE RADIAL HEAD IN A YOUNG ATHLETE: A CASE REPORT.	10.26603/ijspt20180726	2018	Clinical/Service Delivery	Case Study	Yes	No	Yes	No		No			1			12		Gymnastics	Not stated	No	No	Upper Limb	Elbow		Mixed	Pain Severity/Intensity (C); Pain Characteristics (D); Pain History (E); Physical Testing (F)	Numerical Pain Rating Scale C; Irritability D; Nature D; Impact on Performance/Participation D ; Pain reported during sport specific task (E.G Throwing, Jumping, Running) D; Interference with ADLs (Include walking/stairs) D; Onset E; Timeline E; Palpation F; Pain Provocation - ROM/Movement/Resisted movement F; Pain Provocation - Special Tests F	Strength A; Movement B; Training Load J; Anthropometrics P	Oxford Grading/Manual Muscle Testing/MRC grading A ; Range of Motion Testing (Active/Passive) B; Daily/Weekly Training Load J; Swelling Measurement P	Fear/Anxiety C	Concerns around injury/pain C					NO		No		No
KiWonYoung 2019	Peroneal Tendon Repair in Sports Injury.	10.14193/jkfas.2019.23.3.100	2019	Clinical/Service Delivery	Case Study	Yes	No	Yes	No		No		4	6				24.3 (16-32)	Football/Soccer; Basketball/Netball; Volleyball	Mixed	No	No	Lower Limb		Foot; Ankle	Not stated	Pain Severity/Intensity (C); Pain Characteristics (D); Physical Testing (F)	Visual Analogue Scale C; Pain Scales (Mild/Moderate/Severe, Likert Scales etc) C; Irritability D; Pain reported during sport specific task (E.G Throwing, Jumping, Running) D; Interference with ADLs (Include walking/stairs) D; Palpation F	Movement B; Kinetic Chain/Biomechanical/Functional D; Posture E; Power/Speed F; Anthropometrics P	Range of Motion Testing (Active/Passive) B; Gait assessment D; Standing Posture E; Broad Jump F; Hopping F; Swelling Measurement P							Yes	American Orthpoeadic Foot and Ankle Society (AOFAS) ankle-hindfoot score	No		No
Vineyard 2020	RESIDENTS CASE REPORT: MUSCULOCUTANEOUS NERVE INJURY IN A COLLEGIATE BASEBALL PITCHER.	10.26603/ijspt20200804	2020	Clinical/Service Delivery	Case Study	Yes	No	Yes	No		No				1			23	Baseball	Collegiate	No	No	Upper Limb	Shoulder; Elbow		Not stated	Sensory Profiling (B); Pain Characteristics (D); Pain History (E); Physical Testing (F)	Neurological Exam (Myotomes/Dermatomes/Reflexes/Neurodynamics/Neural Tension/Nerve conduction etc) B; Location D; Nature D; Onset E; Palpation F; Pain Provocation - Special Tests F	Strength A; Movement B; Motor Control C; Anthropometrics P	Oxford Grading/Manual Muscle Testing/MRC grading A ; Inclinometry B; Biofeedback/EMG/Muscle activation C; Swelling Measurement P					Sport Environment C	Time of Season C	NO		No		No
Cuddeford 2020	IN-SEASON REHABILITATION PROGRAM USING BLOOD FLOW RESTRICTION THERAPY FOR TWO DECATHLETES WITH PATELLAR TENDINOPATHY: A CASE REPORT.	10.26603/ijspt20201184	2020	Clinical/Service Delivery	Case Study	Yes	No	No	No		Yes	The use of BFR may allow clinicians to prescribe exercises at a lower load (which may help decrease the chance of pain during exercise) and showed mainly positive outcomes in the treat-ment of patellar tendinopathy in these two subjects. Future research should compare the effectiveness of an exercise program for patellar tendinopathy in subjects with or without the use of BFR.	2			19			Athletics (Track/Running); Athletics (Field)	Collegiate	No	No	Lower Limb		Knee	Mixed	Pain Severity/Intensity (C); Pain Characteristics (D); Pain History (E); Physical Testing (F)	Visual Analogue Scale C; Location D; Irritability D; Impact on Performance/Participation D ; Pain reported during sport specific task (E.G Throwing, Jumping, Running) D; Aggravating and Easing Factors D; Onset E; Timeline E; Palpation F; Pain Provocation - ROM/Movement/Resisted movement F	Strength A; Movement B; Power/Speed F; Anthropometrics P	Hand Held/ Isometric Dynamometer A; Repetition Max Testing A; Range of Motion Testing (Active/Passive) B; Hopping F; Height/Weight/BMI P							Yes	Victorian Institute of Sport - Patella (VISA-P)	No		No
HitoshiShitara 2021	Asymptomatic Medial Elbow Ultrasound Abnormality in Youth Baseball Players Is an Independent Risk Factor for Elbow Injury.	10.1177/2325967120986791	2021	Research	Observational/Epidemiological				Yes	We hypothesized that youth baseballplayers with asymptomatic medial epicondyle abnormali-ties would have a greater risk of developing elbow injuries	Yes	This study had some limitations. First, we did not analyzewhich risk factors (eg, playing for multiple teams, pitchvelocity, and arm fatigue) exacerbate asymptomaticmedial epicondyle apophysitis to the level of a symptom-atic elbow problem. Studies focusing on only athletes whohave asymptomatic medial epicondyle apophysitis with-out any prior elbow pain willbe required to address thisissue. Secon…			210			10.4 +/-1.2	Baseball	Primary School	No	No	Upper Limb	Elbow		Mixed	Pain Characteristics (D)	Location D; Impact on Performance/Participation D ; Pain reported during sport specific task (E.G Throwing, Jumping, Running) D	Strength A; Movement B; Anthropometrics P	Hand Held/ Isometric Dynamometer A; Goniometry B; Inclinometry B; Height/Weight/BMI P					Sport Environment C	Time of Season C	NO		Yes	Biomedical	No
Walker 1971	Pain and distraction in athletes and non-athletes	10.2466/pms.1971.33.3f.1187	1971	Research	Experimental/Interventional				Yes	The purpose of this investigation was to determine whether differences existed between female athletes and non-athletes on the parameters of pain threshold and pain tolerance and to compare the effect that an increasingly painful stimulus had on the neuromuscular skill performance of the groups. A related purpose was to determine the effect of the skill task on the ability to tolerate pain.	No			24			18-24		Basketball/Netball	Collegiate	No	No	Upper Limb	Elbow; Wrist; Forearm		Acute Pain	Sensory Profiling (B)	Quantitative Sensory Testing (Nociceptive Function/Pain Algometer/PPT/Pain tolerance) B	Motor Control C	Coordination/timing tests C			Cognitive Characteristics B	Attention/distraction B			NO		No		No
O'Brien 2000	Effect of bright light on cycling performance	10.1097/00005768-200002000-00027	2000	Research	Experimental/Interventional				Yes	The primary purpose of this investigation was to examinethe effect of exposure to three levels of light intensity onaverage power output during a 20-min all-out bout of cycleergometry. It was hypothesized that brightest retinal lightexposure would have the greatest effect on endurance per-formance. The secondary purpose was to examine selectedpsychological and biological responses to exercise of …	Yes	consideration of the limitations of this investigation isuseful in integrating the findings into the literature. Onelimitation is that the potential effects of light were examinedwith only a small range of light stimuli. Larger effects maybe observed with different light stimuli. A second limitationis that only a single endurance measure was employed andwhile bright light may have only a small ef…				12		24.3 +/- 3.2	Cycling	Mixed	No	No	Lower Limb		Leg/Thigh	Acute Pain	Pain Severity/Intensity (C)	Numerical Pain Rating Scale C	Fitness Testing H; Training Load J; Anthropometrics P	Test to Exhaustion/Time Trial Lab Test H; Daily/Weekly Training Load J; Internal Load Measures (HR/RPE/Biochemical) J; Height/Weight/BMI P	Mood A; Mental Illness D; Feelings/Emotions H; Mental Wellbeing I	Mood Scales A; Mood Disturbance A; Anxiety/Depression Assessment/Diagnosis/ HADS D; Feelings Scale/Assessment H; Emotions Scale/Assessment H; Mental wellbeing/wellness questionnaire I	Cognitive Characteristics B	Attention/distraction B; Alertness/Arousal B			Yes	Bipolar for o the Profile of Mood States (POMS-BI)	Yes	Neuromatrix	No
Manning 2002	The influence of athletic status and gender on experimental pain responses	10.1054/jpai.2002.128068	2002	Research	Experimental/Interventional				Yes	he present study was designed to extend previousfind-ings by investigating the pain responses of male and fe-male athletes and nonathletes across a battery of differ-ent pain induction methods.	Yes	First, although our sample was larger than inprevious research,8,9we may have had inadequatesample size to detect some effects. For example, maleathletes showed higher cold pain threshold and toler-ance than female athletes; however, although the ef-fect size was large, this difference was nonsignificant.Also, additional subjects may have enabled us to de-tect gender X athletic status interaction…	12	12				20-24	Football/Soccer; Tennis; American Football; Rowing/Canoeing/Kayaking/Dragon Boating; Gymnastics; Other: Fencing Wrestling	Collegiate	No	No	Mixed	Shoulder; Hand; Forearm; Upper Arms	Quad	Acute Pain	Sensory Profiling (B); Pain Severity/Intensity (C)	Quantitative Sensory Testing (Nociceptive Function/Pain Algometer/PPT/Pain tolerance) B; Visual Analogue Scale C	Fatigue I ; Training Load J	General Fatigue Rating I; Internal Load Measures (HR/RPE/Biochemical) J	Mood A; Fear/Anxiety C; Personality E; Feelings/Emotions H	Mood Scales A; Sports Related/State Anxiety C; Trait Anxiety E; Willingness to exercise with pain E; Feelings Scale/Assessment H; Emotions Scale/Assessment H; Other: Internal/External Locus of Control E Masculinity/Femininity E	Pain Appraisals & Understanding A; Cognitive Characteristics B; Coping Skills C	Pain Beliefs questionnaire A; Understanding of pain and central nervous system A; Attention/distraction B; Alertness/Arousal B; Coping skills questionnaire C ; Other: Pain Related Self Efficacy A Dissociative Experiences Scale C			Yes	Rotter Internal-External Locus of Control Scale Dissociative Experiences Scale Bem Sex Role Inventory Coping Strategies Questionnaire Profile of Mood states State Trait Anxiety Inventory	Yes	Other: Biopsychosocial and Somatosensory Profiling combined	No
GarthJr 1989	Evaluation of claw toe deformity, weakness of the foot intrinsics, and posteromedial shin pain	10.1177/036354658901700617.	1989	Research	Observational/Epidemiological				Yes	Therefore, the purpose of this study was to determinewhether individuals experiencing shin splints or medial tib-ial stress syndrome (in these cases described as pain andsoreness predominantly of the posteromedial middle thirdof the tibia) had some degree of claw toe deformity and tocompare them to a control group of asymptomatic runningathletes.	Yes	We are also uncertain as to whether patients can, withpractice and supervision, convert from an intrinsic negativeor extrinsic dominant toe flexion pattern to an intrinsicpositive toe flexion pattern. If so, we wonder if the devel-opment of intrinsic muscle coordination and strength wouldaffect symptoms of shin pain.	12	5				15-35	Football/Soccer; Athletics (Track/Running); Basketball/Netball	Not stated	No	No	Lower Limb		Foot; Shin; Toe	Not stated	Pain Characteristics (D); Physical Testing (F)	Location D; Irritability D; Nature D; Impact on Performance/Participation D ; Pain reported during sport specific task (E.G Throwing, Jumping, Running) D; Aggravating and Easing Factors D; Palpation F	Strength A; Movement B; Motor Control C; Posture E; Training Load J; Anthropometrics P	Oxford Grading/Manual Muscle Testing/MRC grading A ; Goniometry B; Coordination/timing tests C; Standing Posture E; External Load Measures (Distance/Watts/Weight/Volume/Speed/GPS data etc) J; Height/Weight/BMI P							NO		No		No
BassettIII 1994	Brachial artery compression by the lacertus fibrosus	PMID: 7924022	1994	Clinical/Service Delivery	Case Study	Yes	Yes	Yes	No		No		5			24.6 (17-36)			Not stated	Mixed	No	No	Upper Limb	Forearm		Mixed	Sensory Profiling (B); Pain Characteristics (D); Physical Testing (F)	Neurological Exam (Myotomes/Dermatomes/Reflexes/Neurodynamics/Neural Tension/Nerve conduction etc) B; Location D; Impact on Performance/Participation D ; Interference with ADLs (Include walking/stairs) D; Aggravating and Easing Factors D; Pain Provocation - ROM/Movement/Resisted movement F							Lifestyle E	General Wellbeing E	NO		No		No
Sabeti-Aschraf 2008	The Enduro motorcyclist's wrist and other overuse injuries in competitive Enduro motorcyclists: A prospective study	10.1111/j.1600-0838.2007.00701.x	2008	Research	Observational/Epidemiological				Yes	We initiated a prospective investigation to recordthe predominantly overused body regions and thenestablish the specific overuse syndrome. The studywas planned in two phases. Painful regions of thebody were determined in phase 1. This revealed thatthe wrist and the forearms were the most likelyoverused body regions. A significant increase inpain was registered after each run. Additionally,many pi…	Yes	A limitation of this investigation is the rather smallnumber of pros who participated in phase 2 of thetrial. Nevertheless, phase 2 consisted of a highlyrepresentative group. This is supported by the resultsof phase 1 as well as the results published in otherreports (Tomida et al., 2005). The reasons why arather small number of individuals participated inphase 2 (128 out of 500 randomly selected …	167	3				29.64 +/- 6.9	Motorcycling	Mixed	No	No	Mixed	Wrist; Hand	Ankle; Knee	Acute Pain	Sensory Profiling (B); Pain Severity/Intensity (C)	Neurological Exam (Myotomes/Dermatomes/Reflexes/Neurodynamics/Neural Tension/Nerve conduction etc) B; Visual Analogue Scale C	Strength A; Anthropometrics P	Grip Strength - HHD A; Height/Weight/BMI P					Sport Environment C	Time of Season C	NO		No		No
Shah 2009	Acute exercise-induced compartment syndrome of the lower leg: A case report	10.1249/JSR.0b013e3181c22755	2009	Clinical/Service Delivery	Case Study	Yes	No	Yes	No		No		1			33			Athletics (Track/Running)	Not stated	No	No	Lower Limb		Shin; Leg/Thigh	Acute Pain	Sensory Profiling (B); Pain Severity/Intensity (C); Pain Characteristics (D)	Neurological Exam (Myotomes/Dermatomes/Reflexes/Neurodynamics/Neural Tension/Nerve conduction etc) B; Numerical Pain Rating Scale C; Pain Scales (Mild/Moderate/Severe, Likert Scales etc) C; Nature D; Impact on Performance/Participation D ; Interference with ADLs (Include walking/stairs) D; Aggravating and Easing Factors D	Training Load J; Sleep K; Biochemical M; Anthropometrics P	Daily/Weekly Training Load J; Subjective Sleep Tools K; Blood Tests (eg inflammatory biomarker analysis)M; Swelling Measurement P					Demographics D	Other: Employment/ Occupation D	NO		No		No
Paajanen 2011	Laparoscopic surgery for chronic groin pain in athletes is more effective than nonoperative treatment: A randomized clinical trial with magnetic resonance imaging of 60 patients with sportsman's hernia (athletic pubalgia)	10.1016/j.surg.2011.02.016	2011	Clinical/Service Delivery	Experimental/Interventional				No		No		52	8				Operative 32+/- 9 Non-Operative 30+/- 10	Football/Soccer; Athletics (Track/Running); Ice Hockey; Skiing/Snowboarding	Mixed	No	No	Lower Limb		Groin	Chronic Pain	Pain Severity/Intensity (C); Pain Characteristics (D); Pain History (E); Physical Testing (F)	Visual Analogue Scale C; Location D; Impact on Performance/Participation D ; Aggravating and Easing Factors D; Duration E; Onset E; Timeline E; Palpation F	Anthropometrics P	Height/Weight/BMI P							NO		Yes	Biomedical	No
Freitag 2017	Effect of autologous adipose-derived mesenchymal stem cell therapy in the treatment of a post-traumatic chondral defect of the knee	10.1136/bcr-2017-220852	2017	Clinical/Service Delivery	Case Study	Yes	No	Yes	No		No			1			26		Martial Arts	Professional/International/Elite	No	No	Lower Limb		Knee	Chronic Pain	Pain Severity/Intensity (C); Pain Characteristics (D); Pain History (E); Physical Testing (F)	Numerical Pain Rating Scale C; Pain Scales (Mild/Moderate/Severe, Likert Scales etc) C; Location D; Irritability D; Nature D; Impact on Performance/Participation D ; Pain reported during sport specific task (E.G Throwing, Jumping, Running) D; Interference with ADLs (Include walking/stairs) D; Aggravating and Easing Factors D; AM/PM or Night Pain D; Pain during and/or affecting work tasks D; Onset…	Movement B; Anthropometrics P	Range of Motion Testing (Active/Passive) B; Patient reported ROM measures B; Swelling Measurement P	Confidence/Readiness to RTP F	Confidence to RTP/Psychological Readiness F	Cognitive Characteristics B	Attention/distraction B	Lifestyle E	Quality of Life E	Yes	Knee Injury and Osteoarthritis Outcome Score (KOOS) Western Ontario and McMaster Universities Arthritis Index (WOMAC)	No		No
Borda 2017	The use of compression tack and flossing along with lacrosse ball massage to treat chronic Achilles tendinopathy in an adolescent athlete: a case report	10.1080/10669817.2016.1159403	2017	Clinical/Service Delivery	Case Study	Yes	No	Yes	No		No			1			14		Dance/cheerleading	High School / Middle School/ Secondary School	No	No	Lower Limb		Ankle; Calf	Chronic Pain	Sensory Profiling (B); Pain Severity/Intensity (C); Pain Characteristics (D); Pain History (E); Physical Testing (F)	Neurological Exam (Myotomes/Dermatomes/Reflexes/Neurodynamics/Neural Tension/Nerve conduction etc) B; Numerical Pain Rating Scale C; Location D; Impact on Performance/Participation D ; Pain reported during sport specific task (E.G Throwing, Jumping, Running) D; Interference with ADLs (Include walking/stairs) D; Aggravating and Easing Factors D; Duration E; Onset E; Palpation F	Strength A; Movement B; Training Load J	Oxford Grading/Manual Muscle Testing/MRC grading A ; Local Muscular Endurance Tests A; Range of Motion Testing (Active/Passive) B; Muscle Length Testing B; Daily/Weekly Training Load J							Yes	Lower Extremity Functional Scale (LEFS)	No		No
Josipovic 2017	Hamate hook nonunion initially mistaken for ulnar nerve compression: a¬†case report with review of literature	10.1007/s00508-016-1114-6	2017	Clinical/Service Delivery	Case Study	Yes	No	Yes	No		Yes	In conclusion, in patients participating in sportsactivities involving racquets, bats, or clubs present-ing with hypothenar pain and paresthesia of the ulnarside of the hand, HH fracture should be suspected	1			17			Tennis	Local /Club/Amateur	No	No	Upper Limb	Wrist; Hand		Chronic Pain	Pain Severity/Intensity (C); Pain Characteristics (D); Pain History (E); Physical Testing (F)	Visual Analogue Scale C; Pain Scales (Mild/Moderate/Severe, Likert Scales etc) C; Location D; Nature D; Impact on Performance/Participation D ; Pain reported during sport specific task (E.G Throwing, Jumping, Running) D; Interference with ADLs (Include walking/stairs) D; Aggravating and Easing Factors D; AM/PM or Night Pain D; Pain during and/or affecting work tasks D; Duration E; Onset E; Pain P…	Strength A; Motor Control C; Training Load J; Sleep K; Anthropometrics P	Oxford Grading/Manual Muscle Testing/MRC grading A ; Biofeedback/EMG/Muscle activation C; Daily/Weekly Training Load J; Subjective Sleep Tools K; Atrophy/Muscle Bulk P	Confidence/Readiness to RTP F	Confidence to RTP/Psychological Readiness F			Lifestyle E	Quality of Life E; Personal relationships/ sexual function E	Yes	Disabilities of the Arm, Shoulder and Hand (DASH)	No		No
Drew 2017	Australian football players experiencing groin pain exhibit reduced subscale scores of Activities of Daily Living and Sport and Recreation on the HAGOS questionnaire: A case-control study	10.1016/j.ptsp.2017.04.004	2017	Research	Observational/Epidemiological				Yes	what are thenormative responses to the HAGOS questionnaire subscales in anAustralian Football population (2) to determine whether theHAGOS questionnaire subscales can differentiate Australian foot-ball players with and without current groin pain (3) to determinewhether the HAGOS questionnaire subscales can differentiateplayers with any history of groin pain (current and/or historical)from those w…	Yes	A limitation of this study is that current groin pain was definedby the presence of pain, physical disability (inability to train) ormedical attention rather than on pathoanatomical grounds. Theclinical classifications of groin pain were mapped to the DohaAgreement taxonomy and published separately (Drew et al., 2016).However, it is uncertain whether a pathoanatomical diagnosiswould have changed …	75			23.1 +/- 3.1			Australian Rules	Mixed	No	No	Lower Limb		Hip; Groin	Mixed	Pain Characteristics (D); Pain History (E)	Irritability D; Nature D; Impact on Performance/Participation D ; Pain reported during sport specific task (E.G Throwing, Jumping, Running) D; Interference with ADLs (Include walking/stairs) D; Aggravating and Easing Factors D; AM/PM or Night Pain D; Timeline E	Movement B; Anthropometrics P	Patient reported ROM measures B; Height/Weight/BMI P	Mood A	Mood Disturbance A			Lifestyle E	Quality of Life E	Yes	Hip and Groin Outcome Score (HAGOS)	Yes	Biomedical	No
Warner 2018	Scapular kinematics in professional wheelchair tennis players	10.1016/j.clinbiomech.2018.01.022	2018	Research	Observational/Epidemiological				Yes	The aimof the study was to determine whether professional wheelchair tennisplayers experienced shoulder pain and whether this was associated withkinematic alterations in scapular function.	Yes	here are a number of limitations to the present study. Firstly, thesmall sample size and heterogeneity of the wheelchair tennis playersprecludes generalisability of results to the larger population of wheel-chair tennis athletes. The disabilities of the studied sample are wideranging, some of which may include a loss neurological control of theshoulder, thus affecting scapular function. Due to th…	8	3				26.5 +/- 6.7	Other: Wheelchair Tennis	Professional/International/Elite	Yes	No	Upper Limb	Shoulder		Not stated	Pain Severity/Intensity (C); Pain Characteristics (D); Pain History (E); Physical Testing (F)	Visual Analogue Scale C; Location D; Irritability D; Interference with ADLs (Include walking/stairs) D; Aggravating and Easing Factors D; Pain during and/or affecting work tasks D; Timeline E; Pain Provocation - Special Tests F	Motor Control C; Training Load J; Sleep K; Anthropometrics P	Scapulohumeral/Scapulothoracic rhythm/control C; Daily/Weekly Training Load J; Subjective Sleep Tools K; Swelling Measurement P							Yes	Wheelchair User Shoulder Pain Index (WUSPI)	No		No
Engel 2018	Acute responses to forearm compression of blood lactate accumulation, heart rate, perceived exertion, and muscle pain in elite climbers	10.3389/fphys.2018.00605	2018	Research	Experimental/Interventional				Yes	Since there is evidence that arm compression may improveoxygenation and reduce ischemia (Bochmann et al., 2005), weaimed to analyze the impact of forearm compression sleeves ontissue oxygenation and muscle perfusion in the forearm musclesduring climbing, using a portable near-infrared spectroscope(NIRS). Furthermore, the purpose of the study was to examinethe acute responses to sleeves which exer…	Yes	We also aimed to analyzea homogeneous sample of elite climbers, and a small samplesize allowed us to increase availability, motivation andcompliance of elite climbers in participating. Furthermore, weconsider the application of potentially performance enhancingcompression sleeves more relevant for elite than for lower levelclimbers. Due to the fact that climbing will be an Olympicdiscipline in 20…	2	5				18 +/- 2	Other: Climbing	Professional/International/Elite	No	No	Upper Limb	Forearm		Acute Pain	Pain Severity/Intensity (C); Pain Characteristics (D)	Visual Analogue Scale C; Location D	Fatigue I ; Training Load J; Biochemical M; Anthropometrics P	Rating of Perceived Exertion I; Daily/Weekly Training Load J; Internal Load Measures (HR/RPE/Biochemical) J; Blood Tests (eg inflammatory biomarker analysis)M; Height/Weight/BMI P							NO		No		No
Gondolini 2019	Long-term outcome of mini-open surgical decompression for chronic exertional compartment syndrome of the forearm in professional motorcycling riders	10.1097/JSM.0000000000000539	2017	Clinical/Service Delivery	Case Study	Yes	No	Yes	No		Yes	The present study was limited by the small number ofcases. However, its population was the largest reported inthe literature investigating the outcome of open fasciotomyfor forearm CECS.5,10,11,13As a consequence, the authorsconsidered this study valid and reliable. In all cases,significant improvement ofVAS and QuickDash valueswas observed at T0 versus T1, both remaining constantthroughout the 5…	54			23.6 +/-5.2 (17-31)			Motorcycling	Mixed	No	No	Upper Limb	Forearm		Chronic Pain	Pain Severity/Intensity (C); Pain Characteristics (D); Pain History (E)	Visual Analogue Scale C; Pain Scales (Mild/Moderate/Severe, Likert Scales etc) C; Location D; Irritability D; Nature D; Impact on Performance/Participation D ; Pain reported during sport specific task (E.G Throwing, Jumping, Running) D; Interference with ADLs (Include walking/stairs) D; Pain during and/or affecting work tasks D; Duration E	Strength A; Motor Control C; Anthropometrics P	Patient reported strength measures A; Swelling Measurement P; Other: Patient reported instability/loss of control/giving way - C					Demographics D; Lifestyle E	Quality of Life E; Other: Employment/Occupation D	Yes	QuickDash	Yes	Biomedical	No
Kimira 2019	The effects of collagen peptide supplementation on knee joint health -A double-blind, placebo-controlled, randomized trial in healthy university students belonging to a running club	https://libir.josai.ac.jp/il/user_contents/02/G0000284repository/pdf/JOS-03863603-47-1455.pdf	2019	Research	Experimental/Interventional				Yes	In the present study, we performed a randomized, double-blind, placebo-controlled clinical trial aimed at evaluating the effects of CP supplementation with respect to the maintenance of knee joint condition in male healthy university students belonging to a run¬≠ning club. Knee pain was evaluated individually at baseline and at 4 and 8 weeks of follow-up, using a VAS. The VAS score represented th…	Yes	There were some limitations in this study. First, JKOM is a self-managed questionnaire based on patients'subjective assessment. Although JKOM has been validated, a more objective assessment of knee condition by physicians may be needed. Second, our results cannot be extrapolated to all young Japanese men because of the limited number of participants studied here, who belonged to the running club …	46			Placebo 18.9 +/-1.1 CP 19.5 +/- 1.3 (18-21)			Athletics (Track/Running)	Collegiate	No	No	Lower Limb		Knee	Not stated	Pain Severity/Intensity (C); Pain Characteristics (D)	Visual Analogue Scale C; Pain Scales (Mild/Moderate/Severe, Likert Scales etc) C; Nature D; Interference with ADLs (Include walking/stairs) D; Aggravating and Easing Factors D; AM/PM or Night Pain D	Biochemical M; Anthropometrics P	Blood Tests (eg inflammatory biomarker analysis)M; Height/Weight/BMI P	Feelings/Emotions H	Feelings Scale/Assessment H			Lifestyle E	General Wellbeing E; Quality of Life E	Yes	Japanese Knee Osteoarthritis Measure (JKOM)	No		No
Sharma 2019	Confirmatory factor analysis of hindi version spadi scale in overhead athletes with shoulder impingement syndrome	10.7860/JCDR/2019/41451.13006	2019	Research	Observational/Epidemiological				Yes	the primary purpose of the study was to test the theoretical structure of the Hindi SPADI via the CFA. (Shoulder Pain and Disability Index)	Yes	here are few limitations of this study. Firstly, the data was gathered from a single university clinic. This could limit the generalisability of the results because of single source derivation of data hence proving a threat to external validity. Secondly, divergent validity and responsiveness of scale have not been determined.Future recommendation: Further studies, to evaluate participants with d…	80			21.5 +/- 2.2 (17-25)			Athletics (Field); Basketball/Netball; Volleyball; Badminton; Cricket	Collegiate	No	No	Upper Limb	Shoulder		Not stated	Pain Severity/Intensity (C); Pain Characteristics (D); Physical Testing (F)	Numerical Pain Rating Scale C; Pain Scales (Mild/Moderate/Severe, Likert Scales etc) C; Interference with ADLs (Include walking/stairs) D; Aggravating and Easing Factors D; Pain Provocation - Special Tests F	Anthropometrics P	Height/Weight/BMI P							Yes	Shoulder pain and disability index (SPADI)	No		No
W√∂rner 2019	Five-Second Squeeze Testing in 333 Professional and Semiprofessional Male Ice Hockey Players: How Are Hip and Groin Symptoms, Strength, and Sporting Function Related?	10.1177/2325967119825858	2019	Research	Observational/Epidemiological				Yes	Therefore, the purpose of this study was to evaluate5SST findings, alongside measurements of self-reportedhip and groin function, adduction strength, and abductionstrength, in male ice hockey players. The aim was to inves-tigate correlations between 5SST results, self-reportedsporting function (HAGOS Sport scores), and hip adductionand abduction muscle strength. Furthermore, the studyaimed to inv…	Yes	It has to be acknowledged that this study is cross-sectional. Hence, no inference of results regarding thecausal relationship between muscle weakness and subjec-tive pain experience during the 5SST can be made. Eventhough studies using experimentally induced musculoskel-etal pain models have suggested that higher subjective painratings indicate reduced muscle strength,5,7,23no studieshave shown t…	333			23 +/- 3.6 (18-41)			Ice Hockey	Mixed	No	No	Lower Limb		Hip; Groin	Mixed	Pain Severity/Intensity (C); Pain Characteristics (D); Pain History (E); Physical Testing (F)	Numerical Pain Rating Scale C; Pain Scales (Mild/Moderate/Severe, Likert Scales etc) C; Irritability D; Nature D; Impact on Performance/Participation D ; Aggravating and Easing Factors D; AM/PM or Night Pain D; Pain during and/or affecting work tasks D; Timeline E; Pain Provocation - ROM/Movement/Resisted movement F	Strength A; Sleep K; Anthropometrics P	Hand Held/ Isometric Dynamometer A; Subjective Sleep Tools K; Height/Weight/BMI P	Mood A	Mood Disturbance A	Cognitive Characteristics B	Attention/distraction B	Lifestyle E	Quality of Life E	Yes	Copenhagen Hip and Groin Outcome Score (HAGOS)	No		No
Rio 2019	Isometric Exercise to Reduce Pain in Patellar Tendinopathy In-Season: Is It Effective "on the Road"?	10.1097/JSM.0000000000000549	2019	Research	Experimental/Interventional				Yes	Therefore, the aim of this study was toinvestigate the effect of an isometric squat exercise during thecompetitive season in elite and subelite athletes with PT overa 4-week in-season period. The clinically based outcomemeasures chosen to investigate the effect on patellar tendonpain, function, and record adherence were (1) patellar tendonpain [recorded as a numeral rating score 0-10 of pain duri…	Yes	There were limitations in this study. It was not possible torecruit a control group within the athlete populationapproached because all athletes chose to receive theintervention. However, the natural history of PT is that itdoesnotseemtoimprovein-seasonevenwithcointerven-tions such as anti-inflammatory medication.4Given thecomplexities of performing research in an elite environment(eg, internatio…			23				Tennis; Volleyball; Squash; Dance/cheerleading; Australian Rules	Mixed	No	No	Lower Limb		Knee	Mixed	Pain Severity/Intensity (C); Pain Characteristics (D); Physical Testing (F)	Numerical Pain Rating Scale C; Pain Scales (Mild/Moderate/Severe, Likert Scales etc) C; Location D; Irritability D; Impact on Performance/Participation D ; Pain reported during sport specific task (E.G Throwing, Jumping, Running) D; Interference with ADLs (Include walking/stairs) D; Aggravating and Easing Factors D; Pain Provocation - ROM/Movement/Resisted movement F	Anthropometrics P	Height/Weight/BMI P					Sport Environment C	Time of Season C	Yes	Victorian Institute of Sport - Patella (VISA-P)	No		No
Otten 2019	The effect of compression shorts on pain and performance in male football players with groin pain ‚Äì A double blinded randomized controlled trial	https://doi.org/10.1016/j.ptsp.2019.04.013	2019	Research	Experimental/Interventional				Yes	Our study had two aims i) investigate the effects of zoned highcompression shorts, non-zoned low compression shorts, andnormal sports clothes on pain and performance in football playerswith groin pain. ii) compare the effect of zoned high compressionsshorts to non-zoned low compression shorts during actual footballactivities on symptoms.	Yes	This study has its limitations. The a priori power calculationindicated at least 33 participants to be included in this study.Although we studied the effects of compression shorts duringperformance tests in 34 participants infirst part of this study, therewere 7 dropouts for the second part. This resulted in lower powerin the second part of the study in which the effects of the shortsduring footb…	34			25 +/- 5 (18-37)			Football/Soccer	Local /Club/Amateur	No	No	Lower Limb		Hip; Groin	Mixed	Pain Severity/Intensity (C); Pain Characteristics (D); Physical Testing (F)	Numerical Pain Rating Scale C; Pain Scales (Mild/Moderate/Severe, Likert Scales etc) C; Location D; Irritability D; Nature D; Impact on Performance/Participation D ; Pain reported during sport specific task (E.G Throwing, Jumping, Running) D; Interference with ADLs (Include walking/stairs) D; Aggravating and Easing Factors D; AM/PM or Night Pain D; Pain Provocation - ROM/Movement/Resisted movemen…	Strength A; Power/Speed F; Agility G; Training Load J; Sleep K; Anthropometrics P	Hand Held/ Isometric Dynamometer A; Illinois Agility Test G; External Load Measures (Distance/Watts/Weight/Volume/Speed/GPS data etc) J; Internal Load Measures (HR/RPE/Biochemical) J; Subjective Sleep Tools K; Height/Weight/BMI P; Girth Measurements P; Other: Kicking power/speed F	Mood A	Mood Disturbance A	Cognitive Characteristics B	Attention/distraction B	Lifestyle E	Quality of Life E	Yes	Hip and Groin Outcome Score (HAGOS)	Yes	Biomedical	No
Benito-De-pedro 2019	Effectiveness between dry needling and ischemic compression in the triceps surae latent myofascial trigger points of triathletes on pressure pain threshold and thermography: A single blinded randomized clinical trial	10.3390/jcm8101632	2019	Research	Experimental/Interventional				Yes	the aim of this randomized clinical trial was to determine the immediate effects of the DDN (deep dry needling) versus ICT (ischaemic compression), mainly related to the PPT and skin temperature in the latent MTrPs of the triceps surae from triathletes PPT (Pressure Pain Threshold)	Yes	The possible increase of the PPT after DDN interventionwas not observed in the short, medium or long term. The same observations should be applied to thethermographic response in the latent MTrPs the presence of delayed onset muscle soreness, which may also be associated with muscle damage peakingat 24‚Äì48 h from activity, could have influenced our measurements, producing a decreased PPT inmuscl…			34			DDN Group 35.29 +/-5.39 (32.73-37.85) ICT Group 33.76 +/-5.76 (31.02-36.50)	Triathlon	Not stated	No	No	Lower Limb		Calf	Not stated	Pain Mechanism (A); Sensory Profiling (B); Pain Characteristics (D); Physical Testing (F)	Pain Mechanism Questionnaire/Checklist - A; Quantitative Sensory Testing (Nociceptive Function/Pain Algometer/PPT/Pain tolerance) B; Location D; Palpation F	Training Load J	Daily/Weekly Training Load J							NO		No		No
Rathleff 2020	Activity Modification and Knee Strengthening for Osgood-Schlatter Disease: A Prospective Cohort Study	10.1177/2325967120911106	2020	Clinical/Service Delivery	Case Study	Yes	No	No	No		Yes	This was a noncontrolled study, and specific treatment effects cannot be disentangled from the natural course of the condition. However, the long-term duration of pain complaints at baseline indicates that a quick natural resolution of symptoms is unlikely. Adolescents were diagnosed with OSD at study commencement. It is unclear if adolescents with continued reports of knee pain at 12-month follo…	25	26				12 .7 +/- 1.1	Not stated	Not stated	No	No	Lower Limb		Knee	Chronic Pain	Pain Severity/Intensity (C); Pain Characteristics (D); Pain History (E); Physical Testing (F)	Numerical Pain Rating Scale C; Pain Scales (Mild/Moderate/Severe, Likert Scales etc) C; Irritability D; Nature D; Impact on Performance/Participation D ; Pain reported during sport specific task (E.G Throwing, Jumping, Running) D; Interference with ADLs (Include walking/stairs) D; Aggravating and Easing Factors D; AM/PM or Night Pain D; Duration E; Palpation F; Pain Provocation - ROM/Movement/Res…	Strength A; Movement B; Motor Control C; Power/Speed F; Fitness Testing H; Training Load J; Anthropometrics P	Hand Held/ Isometric Dynamometer A; Patient reported ROM measures B; Counter Movement Jump F; Broad Jump F; Daily/Weekly Training Load J; Height/Weight/BMI P; Swelling Measurement P; Other: Patient reported instability/ loss of control/ giving way C Actigraph H	Fear/Anxiety C; Feelings/Emotions H	Concerns around injury/pain C; Feelings Scale/Assessment H	Cognitive Characteristics B	Attention/distraction B	Lifestyle E	General Wellbeing E; Quality of Life E	Yes	Knee injury and Osteoarthritis Outcome Score (KOOS) EuroQol‚Äì5 Dimensions - Youth (EQ-5D-Y)	No		No
Churi 2020	Prevalence of achilles tendinopathy pain in sub-elite badminton players	10.37506/ijphrd.v11i5.9281	2020	Research	Observational/Epidemiological				Yes	The purpose of this investigation was to describe the prevalence of Achilles tendinopathy pain in sub-elite badminton players.	Yes	This study will be beneficial for the players who play for a long duration and have a high intensity of training. Limitations of this study was, Small sample size and the age group was very specific and so the results cannot be extrapolated to other age groups	50	40				19-25	Badminton	Semi-Professional/National level	No	No	Lower Limb		Ankle; Knee; Hip; Calf	Chronic Pain	Pain Severity/Intensity (C); Pain Characteristics (D); Pain History (E); Physical Testing (F)	Pain Scales (Mild/Moderate/Severe, Likert Scales etc) C; Location D; Irritability D; Impact on Performance/Participation D ; Interference with ADLs (Include walking/stairs) D; Aggravating and Easing Factors D; AM/PM or Night Pain D; Duration E; Pain Provocation - ROM/Movement/Resisted movement F	Training Load J	Daily/Weekly Training Load J							Yes	Victorian Institute of Sport Assessment - Achilles (VISA-A)	No		No
Meirelles 2020	The prevalence of carpal tunnel syndrome in adapted Sports athletes based on clinical diagnostic	10.1016/j.otsr.2020.02.004	2020	Research	Observational/Epidemiological				Yes	orthisreason,wedecidedtoperformthisstudybyseek-ingtodetermineCTSprevalenceamongadaptedsportsathletesbasedonclinicaldiagnosticandifthereisanyrelationshipbetweenthepresenceofsymptomsandtheuseofwheelchairs,withthetypeofsportpracticed,dominanceandhowlongthesporthadbeenpracticed	No		53	19				32 +/-10.7 (14-53)	Weightlifting/bodybuilding ; Other: Wheelchair Basketball Wheelchair Fencing Wheelchair Volleyball Wheelchair Capoeira Wheelchair Tennis	Mixed	Yes	No	Upper Limb	Hand		Not stated	Sensory Profiling (B); Pain Severity/Intensity (C)	Neurological Exam (Myotomes/Dermatomes/Reflexes/Neurodynamics/Neural Tension/Nerve conduction etc) B; Numerical Pain Rating Scale C									NO		No		No
VanderDoelen 2020	Multimodal management of patellar tendinopathy in basketball players: A retrospective chart review pilot study	10.1016/j.jbmt.2020.02.013	2020	Clinical/Service Delivery	Observational/Epidemiological				Yes	This observational study will document clinical outcomes in ath-letes undergoing a commonly employed multimodal rehabilitationapproach, incorporating dry needling, manual therapy, specificexercise protocols, and Extracorporeal Shockwave Therapy (ESWT)for patellar tendinopathy management. The clinical outcomes willinclude knee pain, knee function change, and fear of movement inbasketball players p…	Yes	Due to the lack of a control group in this study, it is not possible toconclude that the interventions were effective for managing patellartendinopathy. The natural history, regression to the mean, and pla-cebo may have all combined to the observed change in the outcomemeasures. Indeed, themagnitudeofimmediate analgesia observedinthecurrentstudy,asgaugedbythechangeinNPRSduringasingle-legdecline s…	9			17 +/-1			Basketball/Netball	High School / Middle School/ Secondary School	No	No	Lower Limb		Knee	Mixed	Pain Severity/Intensity (C); Pain Characteristics (D); Physical Testing (F)	Numerical Pain Rating Scale C; Pain Scales (Mild/Moderate/Severe, Likert Scales etc) C; Location D; Irritability D; Impact on Performance/Participation D ; Pain reported during sport specific task (E.G Throwing, Jumping, Running) D; Interference with ADLs (Include walking/stairs) D; Aggravating and Easing Factors D; Palpation F; Pain Provocation - ROM/Movement/Resisted movement F	Strength A	Oxford Grading/Manual Muscle Testing/MRC grading A	Fear/Anxiety C; Personality E	Fear Assessments/ Athlete Fear Avoidance Beliefs Questionnaire/ Kinesiophobia C; Concerns around injury/pain C; Willingness to exercise with pain E	Pain Appraisals & Understanding A	Pain Beliefs questionnaire A	Sport Environment C	Time of Season C	Yes	Victorian Institute of Sport - Patella (VISA-P) Tampa Scale of Kinesiophobia - (TSK)	Yes	Other: Blazina Tendon Pain Classification	No
Tsukada 2020	Juxta-Articular Osteoid Osteoma of the Calcaneus in a Young Athlete Treated With Subtalar Arthroscopic Excision: A Case Report	10.1177/2325967120944915	2020	Clinical/Service Delivery	Case Study	Yes	No	Yes	No		No		1			17			Football/Soccer	High School / Middle School/ Secondary School	No	No	Lower Limb		Foot	Mixed	Pain Severity/Intensity (C); Pain Characteristics (D); Pain History (E); Physical Testing (F)	Numerical Pain Rating Scale C; Pain Scales (Mild/Moderate/Severe, Likert Scales etc) C; Location D; Impact on Performance/Participation D ; Interference with ADLs (Include walking/stairs) D; Aggravating and Easing Factors D; AM/PM or Night Pain D; Pain during and/or affecting work tasks D; Onset E; Timeline E; Palpation F	Movement B; Motor Control C; Kinetic Chain/Biomechanical/Functional D; Posture E; Biochemical M; Anthropometrics P	Range of Motion Testing (Active/Passive) B; Gait assessment D; Standing Posture E; Blood Tests (eg inflammatory biomarker analysis)M; Swelling Measurement P; Other: Patient reported instability/ loss of control/ giving way C							Yes	Japanese Society for Surgery of the Foot Score (JSSF)	No		No
Zwiers 2020	Surgical treatment for posteromedial talar process fractures	10.1016/j.fas.2019.12.003	2020	Clinical/Service Delivery	Case Study	Yes	No	Yes	No		No		5	4		29 (median)			Football/Soccer; Swimming; Field Hockey/Floor ball; Gymnastics	Professional/International/Elite	No	No	Lower Limb		Foot; Ankle	Chronic Pain	Pain Severity/Intensity (C); Pain Characteristics (D); Pain History (E)	Numerical Pain Rating Scale C; Pain Scales (Mild/Moderate/Severe, Likert Scales etc) C; Irritability D; Nature D; Impact on Performance/Participation D ; Pain reported during sport specific task (E.G Throwing, Jumping, Running) D; Interference with ADLs (Include walking/stairs) D; AM/PM or Night Pain D; Duration E; Onset E; Pain Provocation - ROM/Movement/Resisted movement F	Movement B; Anthropometrics P	Range of Motion Testing (Active/Passive) B; Swelling Measurement P	Confidence/Readiness to RTP F	Confidence to RTP/Psychological Readiness F	Cognitive Characteristics B	Attention/distraction B	Lifestyle E	Quality of Life E	Yes	Foot and Ankle Outcome Score (FAOS)	No		No
Thornton 2021	Exposure to Contact Sports Results in Maintained Performance During Experimental Pain	10.1016/j.jpain.2020.03.008	2021	Research	Experimental/Interventional				Yes	The aim of this study is to examine the performance ofa motor task both in pain and not in pain, amongstexperienced and novice contact athletes, and noncon-tact athletes. Challenge and threat appraisals aremanipulated to examine their role during painful stimu-lation	Yes	The experimental nature of this study means that thepain stimulus used may not accurately reflect the trueARTICLEINPRESS6 The Journal of PainContact Sports, Motor Performance, Coping nature of pain experienced in sports via collisions andtackles. There are other alternatives such as thermal orischemic pain, but pressure pain was chosen as itreflects, to some degree, the pain that might be feltwit…	63	57				22.1 +/- 3.8	Basketball/Netball; Rugby; American Football; Volleyball	Collegiate	No	No	Upper Limb	Forearm		Acute Pain	Sensory Profiling (B); Pain Severity/Intensity (C); Pain Characteristics (D)	Quantitative Sensory Testing (Nociceptive Function/Pain Algometer/PPT/Pain tolerance) B; Visual Analogue Scale C; Nature D; Impact on Performance/Participation D ; Other: Bothersomeness physical/mental D	Motor Control C; Fatigue I ; Training Load J	Rating of Perceived Exertion I; Internal Load Measures (HR/RPE/Biochemical) J; Other: Throwing Accuracy C	Fear/Anxiety C; Personality E	Fear Assessments/ Athlete Fear Avoidance Beliefs Questionnaire/ Kinesiophobia C; Concerns around injury/pain C; Willingness to exercise with pain E	Pain Appraisals & Understanding A; Cognitive Characteristics B; Coping Skills C	Pain Beliefs questionnaire A; Understanding of pain and central nervous system A; Attention/distraction B; Coping skills questionnaire C ; Other: Pain related self efficacy A			Yes	Sport Inventory for Pain (SIP15)	Yes	Biopsychosocial	No
Lee 2021	Bowling: Occupational hazards of the wrist and hand in elite tenpin bowlers	10.5704/MOJ.2103.017	2021	Research	Observational/Epidemiological				Yes	This study was carried out to investigate, describe and report the incidence and symptomatology of common upper limb pathology in elite bowling athletes	Yes	The samll sample size of 39 subjectsprecludesmorecomplexstatisticalanalysesandtherebytheabilitytoarriveatmorereliableandcredibleconclusions.	18	21				24 (18-42)	Other: Bowling	Professional/International/Elite	No	No	Upper Limb	Elbow; Wrist; Finger		Mixed	Sensory Profiling (B); Pain Severity/Intensity (C); Pain Characteristics (D); Pain History (E); Physical Testing (F)	Neurological Exam (Myotomes/Dermatomes/Reflexes/Neurodynamics/Neural Tension/Nerve conduction etc) B; Numerical Pain Rating Scale C; Location D; Nature D; Impact on Performance/Participation D ; Pain reported during sport specific task (E.G Throwing, Jumping, Running) D; Timeline E; Palpation F; Pain Provocation - Special Tests F	Training Load J; Anthropometrics P	Daily/Weekly Training Load J; Swelling Measurement P							NO		No		No
Mkumbuzi 2021	Conditioned pain modulation is not altered in recreational athletes with Achilles tendinopathy	10.1002/tsm2.201	2020	Research	Observational/Epidemiological				Yes	the research questions for the study were: what is the relationship between Achilles tendinopathy and conditioned pain modulation in recreational athletes? Additionally, what is the relationship between the conditioned pain modulation and self-reported tendon pain scores	Yes	this cohort is made up of runners who were training for a particular race and had not stopped their train-ing on account of the pain. Therefore, the responders to the research call could represent a particular personality type and with the link between pain and personality well established, perhaps studying the extremes of the phenotype may provide more data on conditioned pain modulation in tend…	125	98				control 37 (31‚Äì50) ATN 46 (36-52)	Athletics (Track/Running)	Local /Club/Amateur	No	No	Lower Limb		Calf	Chronic Pain	Sensory Profiling (B); Pain Severity/Intensity (C); Pain Characteristics (D); Pain History (E); Physical Testing (F)	Quantitative Sensory Testing (Nociceptive Function/Pain Algometer/PPT/Pain tolerance) B; Conditioned Pain Modulation B; Visual Analogue Scale C; Location D; Nature D; Impact on Performance/Participation D; Pain during and/or affecting work tasks D; Pain reported during sport specific task (E.G Throwing, Jumping, Running) D; Interference with ADLs (Include walking/stairs) D; AM/PM or Night Pain D;…	Training Load J; Sleep K; Anthropometrics P	Daily/Weekly Training Load J; Subjective Sleep Tools K; Height/Weight/BMI P; Swelling Measurement P	Mood A	Mood Scales A			Lifestyle E	Quality of Life E; Personal relationships/ sexual function E	Yes	VISA-A; Brief Pain Inventory - Short Form; (BPI) short-form McGill Pain Questionnaire (MPQ)	Yes	Somatosensory Profiling	No
Josefsson 1994	Arthrography in javelin throwers with medial elbow pain	10.1111/j.1600-0838.1994.tb00436.x	1994	Clinical/Service Delivery	Observational/Epidemiological				Yes	The objective of this study was to evaluate intra- articular changes in painful elbows in javelin throw- ers using arthrography	No		16	2				22 (17-30)	Athletics (Field)	Mixed	No	No	Upper Limb	Elbow		Mixed	Pain Characteristics (D); Pain History (E); Physical Testing (F)	Location D; Impact on Performance/Participation D ; Duration E; Onset E; Palpation F	Movement B	Range of Motion Testing (Active/Passive) B							NO		No		No
Elliott 1993	Shoulder Pain and Flexibility in √âlite Water Polo Players	10.1016/S0031-9406(10)60004-1	1993	Research	Observational/Epidemiological				Yes	The aim of the study was to investigate differences between dominant and non-dominant shoulder flexibility in Blite water polo players, and shoulder flexibility of elite water polo players compared to control subjects. The relationship between shoulder pain and flexibility in elite water polo players was also investigated	Yes	Further long-term research is necessary in three areas: A study should aim to find out whether the imbalance is characteristic of all players at every level or only of Blite players. A prospective investigation of a group of pain-free water polo players should be undertaken to see whether it is possible to predict the incidence of pain on the basis of flexibility. The technique of throwing and sw…	13			28 (20-35)			Other: Waterpolo	Professional/International/Elite	No	No	Upper Limb	Shoulder		Not stated	Pain Severity/Intensity (C); Pain Characteristics (D)	Pain Scales (Mild/Moderate/Severe, Likert Scales etc) C; Impact on Performance/Participation D	Movement B	Range of Motion Testing (Active/Passive) B; Goniometry B							NO		Yes	Biomedical	No
Polak 1993	Effect of intravenous fluid administration on recovery after running a marathon	10.1136/bjsm.27.3.205	1993	Research	Experimental/Interventional				No		No				98			37.97 (23-52)	Athletics (Track/Running)	Local /Club/Amateur	No	No	Mixed	Not stated	Not stated	Acute Pain	Pain Severity/Intensity (C)	Visual Analogue Scale C	Fatigue I ; Training Load J; Sleep K	General Fatigue Rating I; Daily/Weekly Training Load J; Subjective Sleep Tools K							NO		No		No
Buxton 1993	Pain and ethnicity in athletes	10.1123/jsr.2.1.13	1993	Research	Experimental/Interventional				Yes	The purpose of this investigation was to determine the relationship between ethnicity and acute pain response in male athletes	Yes	Therefore, data from this investigation support the observations of earlier studies in nonathletic populations that reported differences between Afro-American subjects, Caucasians, and varying other ethnic groups with respect to pain expression (2, 3, 4, 6, 11). However, the confirmation of these observations with the findings of the earlier studies on pain expression and ethnicity (4, 5, 6, 11) …	93			18.65 (+/-.58)			Not stated	Collegiate	No	No	Upper Limb	Hand		Acute Pain	Sensory Profiling (B); Pain Severity/Intensity (C)	Quantitative Sensory Testing (Nociceptive Function/Pain Algometer/PPT/Pain tolerance) B; Visual Analogue Scale C; Pain Scales (Mild/Moderate/Severe, Likert Scales etc) C							Demographics D	Sociocultural or ethnic information/background D	NO		Yes	Somatosensory Profiling	No
Fakharzadeh 1989	Stress fracture of the finger in a bowler		1988	Clinical/Service Delivery	Case Study	Yes	No	No	No		No		1			28			Other: bowling	Semi-Professional/National level	No	No	Upper Limb	Finger		Acute Pain	Sensory Profiling (B); Pain Characteristics (D); Pain History (E); Physical Testing (F)	Neurological Exam (Myotomes/Dermatomes/Reflexes/Neurodynamics/Neural Tension/Nerve conduction etc) B; Impact on Performance/Participation D ; Pain reported during sport specific task (E.G Throwing, Jumping, Running) D; Aggravating and Easing Factors D; Duration E; Palpation F	Movement B; Training Load J	Range of Motion Testing (Active/Passive) B; Daily/Weekly Training Load J							NO		No		No
Murray 1988	Case study: Rehabilitation of a collegiate football placekicker with patellofemoral arthritis	10.2519/jospt.1988.10.6.224	1988	Clinical/Service Delivery	Case Study	Yes	No	Yes	No		Yes	It must be remembered that excessive exercises involving knee flexion could increase symptoms in a patient with this particular diagnosis. It is very important to monitor a patient closely and be prepared to make changes in the rehabilitation program if a certain exercise should cause an increase in pain. It is best to find out what works best for each individual patient in pain free ranges and p…	1			24			American Football	Collegiate	No	No	Lower Limb		Knee	Mixed	Sensory Profiling (B); Pain Characteristics (D); Pain History (E); Physical Testing (F)	Neurological Exam (Myotomes/Dermatomes/Reflexes/Neurodynamics/Neural Tension/Nerve conduction etc) B; Location D; Nature D; Impact on Performance/Participation D ; Pain reported during sport specific task (E.G Throwing, Jumping, Running) D; Interference with ADLs (Include walking/stairs) D; Aggravating and Easing Factors D; Onset E; Timeline E; Palpation F; Pain Provocation - ROM/Movement/Resiste…	Strength A; Movement B; Posture E; Anthropometrics P	Oxford Grading/Manual Muscle Testing/MRC grading A ; Isokinetic Strength Testing A; Muscle Length Testing B; Joint Feel/End Feel/Overpressure B; Standing Posture E; Atrophy/Muscle Bulk P; Limb Length P; Swelling Measurement P					Sport Environment C	Time of Season C	NO		No		No
Noakes 1985	Pelvic stress fractures in long distance runners	Pelvic stress fractures in long distancerunners	1985	Clinical/Service Delivery	Case Study	Yes	No	Yes	No		No		8	4				(21-54)	Athletics (Track/Running)	Mixed	No	No	Lower Limb		Groin	Mixed	Pain Characteristics (D); Pain History (E); Physical Testing (F)	Location D; Nature D; Impact on Performance/Participation D ; Pain reported during sport specific task (E.G Throwing, Jumping, Running) D; Interference with ADLs (Include walking/stairs) D; Onset E; Timeline E; Palpation F; Pain Provocation - ROM/Movement/Resisted movement F	Training Load J	External Load Measures (Distance/Watts/Weight/Volume/Speed/GPS data etc) J							NO		No		No
Sherman 1984	Effect of a 42.2-km footrace and subsequent rest or exercise on muscular strength and work capacity	10.1152/jappl.1984.57.6.1668	1984	Research	Observational/Epidemiological				No		No		10			25.4 +/- 3.5 Exercise Group 26.2 +/- 3.4 Rest Group			Athletics (Track/Running)	Not stated	No	No	Lower Limb		Quad	Acute Pain	Pain Severity/Intensity (C); Pain Characteristics (D)	Muscle Soreness Scale C; Aggravating and Easing Factors D	Strength A; Fitness Testing H; Training Load J; Biochemical M; Anthropometrics P	Isokinetic Strength Testing A; V02 Max/Lactate Threshold Lab Test H; Daily/Weekly Training Load J; Internal Load Measures (HR/RPE/Biochemical) J; Height/Weight/BMI P; Body Composition (Skin fold/Dexa/Bod pod etc) P; Other: Muscle Biopsy M					Sport Environment C	Time of Season C	NO		No		No
Dressendorfer 1983	The muscular overuse syndrome in long-distance runners	10.1080/00913847.1983.11708687	1983	Research	Observational/Epidemiological				No		Yes	However, distance runners with muscular soreness and serum CK elevation should be advised to rest for at !east two days and cautioned against heavy training until the soreness completely resolves. Slow progression of training intensity and distance may help prevent muscle overuse injuries in experienced runners by allowing more time for musculoskeletal adaptation.	12			40 (20-60)			Athletics (Track/Running)	Mixed	No	No	Lower Limb		Quad; Leg/Thigh	Acute Pain	Pain Severity/Intensity (C); Pain Characteristics (D)	Pain Scales (Mild/Moderate/Severe, Likert Scales etc) C; Muscle Soreness Scale C; Impact on Performance/Participation D	Fatigue I ; Training Load J; Nutrition L; Biochemical M; Anthropometrics P	Rating of Perceived Exertion I; Daily/Weekly Training Load J; External Load Measures (Distance/Watts/Weight/Volume/Speed/GPS data etc) J; Food Diary L; Blood Tests (eg inflammatory biomarker analysis)M; Atrophy/Muscle Bulk P; Height/Weight/BMI P; Body Composition (Skin fold/Dexa/Bod pod etc) P; Girth Measurements P					Sport Environment C	Time of Season C	NO		No		No
Scott 1981	Pain perception in competitive swimmers	10.1136/bmj.283.6284.91	1981	Research	Observational/Epidemiological				Yes	The purpose of our study was to investigate the athletes' ability to tolerate pain during extreme physical stress.	No		29	31					Swimming	Mixed	No	No	Upper Limb	Forearm; Upper Arms		Chronic Pain	Sensory Profiling (B); Pain Characteristics (D)	Quantitative Sensory Testing (Nociceptive Function/Pain Algometer/PPT/Pain tolerance) B; Irritability D; Nature D; Aggravating and Easing Factors D; Pain during and/or affecting work tasks D	Strength A; Fatigue I	Grip Strength - HHD A; General Fatigue Rating I	Fear/Anxiety C; Feelings/Emotions H	Fear Assessments/ Athlete Fear Avoidance Beliefs Questionnaire/ Kinesiophobia C; Feelings Scale/Assessment H	Pain Appraisals & Understanding A; Cognitive Characteristics B	Pain Beliefs questionnaire A; Attention/distraction B	Sport Environment C; Lifestyle E	Time of Season C; Personal relationships/ sexual function E	Yes	McGill Pain Questionnaire (MPQ) State Trait Anxiety Inventory (STAI) Beck Depression Inventory (BDI)	Yes	Biopsychosocial	No
Muckle 1977	A double-blind trial of flurbiprofen and aspirin in soft-tissue trauma	10.1093/rheumatology/16.1.58	1977	Research	Experimental/Interventional				Yes	not explicitly stated - comparison of daily pain scores in footballers taking flurbiprofen or aspirin for soft tissue injuries	No				51			17-34	Football/Soccer	Professional/International/Elite	No	No	Lower Limb		Not stated	Acute Pain	Pain Severity/Intensity (C); Pain Characteristics (D)	Pain Scales (Mild/Moderate/Severe, Likert Scales etc) C; Impact on Performance/Participation D	Training Load J; Biochemical M	Daily/Weekly Training Load J; Blood Tests (eg inflammatory biomarker analysis)M							NO		No		No
Antoniadis 1996	Suprascapular nerve entrapment: Experience with 28 cases	10.3171/jns.1996.85.6.1020	1996	Clinical/Service Delivery	Case Study	Yes	No	No	No		No				8				Volleyball	Professional/International/Elite	No	No	Upper Limb	Shoulder; Hand; Forearm; Upper Arms		Chronic Pain	Sensory Profiling (B); Pain Characteristics (D)	Sensitisation Testing (Hyperalgesia/Wind-up/Temporal Summation/Alodynia) B; Neurological Exam (Myotomes/Dermatomes/Reflexes/Neurodynamics/Neural Tension/Nerve conduction etc) B; Location D	Strength A; Anthropometrics P	Oxford Grading/Manual Muscle Testing/MRC grading A ; Atrophy/Muscle Bulk P							NO		No		No
Blevins 1996	Rotator cuff injury in contact athletes	10.1177/036354659602400303	1996	Clinical/Service Delivery	Case Study	Yes	No	Yes	No		Yes	We believe arthroscopic evaluation should be considered for contact athletes with shoulder pain and weakness after a direct blow to the shoulder if they do not improve with a rotator cuff rehabilitation program.	9			Range 24-36			American Football	Professional/International/Elite	No	No	Upper Limb	Shoulder		Not stated	Pain Severity/Intensity (C); Pain Characteristics (D); Pain History (E); Physical Testing (F)	Pain Scales (Mild/Moderate/Severe, Likert Scales etc) C; Location D; Impact on Performance/Participation D ; Pain reported during sport specific task (E.G Throwing, Jumping, Running) D; Interference with ADLs (Include walking/stairs) D; Aggravating and Easing Factors D; AM/PM or Night Pain D; Onset E; Palpation F; Pain Provocation - ROM/Movement/Resisted movement F; Pain Provocation - Special Tes…	Strength A; Movement B; Motor Control C; Sleep K; Anthropometrics P	Hand Held/ Isometric Dynamometer A; Oxford Grading/Manual Muscle Testing/MRC grading A ; Range of Motion Testing (Active/Passive) B; Scapulohumeral/Scapulothoracic rhythm/control C; Subjective Sleep Tools K; Atrophy/Muscle Bulk P							NO		No	Biomedical	No
Bak 1997	Clinical findings in competitive swimmers with shoulder pain	10.1177/036354659702500221	1997	Clinical/Service Delivery	Case Study	Yes	No	No	Yes	We therefore performed a study on the clinical characteristics of swimmers experiencing shoulder pain	No		14	22		19 (17-23)	16 (12-19)	17 (12-23)	Swimming	Mixed	No	No	Upper Limb	Shoulder		Chronic Pain	Pain Characteristics (D); Pain History (E); Physical Testing (F)	Impact on Performance/Participation D ; Interference with ADLs (Include walking/stairs) D; AM/PM or Night Pain D; Duration E; Onset E; Timeline E; Palpation F; Pain Provocation - Special Tests F	Motor Control C; Training Load J	Scapulohumeral/Scapulothoracic rhythm/control C; Daily/Weekly Training Load J							NO		Yes	Neer & Welsh Swimmer's Shoulder Pain Classification	No
Lachowetz 1998	The effect of an intercollegiate baseball strength program on the reduction of shoulder and elbow pain	https://journals.lww.com/nsca-jscr/Abstract/1998/02000/The_Effect_of_an_Intercollegiate_Baseball_Strength.10.aspx	1998	Clinical/Service Delivery	Experimental/Interventional				Yes	Purpose of the study ess to measure the specific influence an upper body stregth training program employing isolated eccentric training would have on shoulder and elbow pain 24, 48 and 72h following max effort throwing session in intercollegiate baseball players	Yes	Future research needs to focus on the role of various strength training programs in reducing pain in baseball players	19			(18-22)			Baseball	Collegiate	No	No	Upper Limb	Shoulder; Elbow		Acute Pain	Pain Severity/Intensity (C); Pain Characteristics (D)	Visual Analogue Scale C; Pain reported during sport specific task (E.G Throwing, Jumping, Running) D	Strength A	Repetition Max Testing A					Sport Environment C	Time of Season C	NO		No		No
Curtis 1999	Shoulder pain in female wheelchair basketball players	10.2519/jospt.1999.29.4.225	1999	Research	Observational/Epidemiological				Yes	The purpose of our study was to assess activity level, medical history, and the prevalence and intensity of shoulder and upper extremity pain in female wheelchair basketball players.	Yes	This survey, by cross-sectional design, relied on self-report data at a single point in time. There may be a sampling bias because only players who attended the National Women's Wheelchair Basketball Tournament were surveyed and there may be self-selection among athletes who consented to participate and returned the questionnaire. By using this design, we have no data to report or predict the tre…		46			33.2 +/- 9.1		Other: Wheelchair Basketball	Semi-Professional/National level	Yes	No	Upper Limb	Shoulder; Elbow; Hand		Mixed	Pain Severity/Intensity (C); Pain Characteristics (D); Pain History (E)	Visual Analogue Scale C; Irritability D; Interference with ADLs (Include walking/stairs) D; Aggravating and Easing Factors D; AM/PM or Night Pain D; Pain during and/or affecting work tasks D; Timeline E							Demographics D	Other: Occupation D Marital Status D	Yes	Wheelchair Users Pain Index (WUSPI)	No		No
Wang 2000	Isokinetic performance and shoulder mobility in elite volleyball athletes from the United Kingdom	10.1136/bjsm.34.1.39	2000	Research	Observational/Epidemiological				No		No		10			20.4 +/- 1.2			Volleyball	Professional/International/Elite	No	No	Upper Limb	Shoulder		Not stated	Pain Severity/Intensity (C); Pain Characteristics (D); Pain History (E)	Numerical Pain Rating Scale C; Location D; Impact on Performance/Participation D ; Timeline E	Strength A; Movement B; Posture E; Training Load J; Anthropometrics P	Isokinetic Strength Testing A; Patient reported strength measures A; Goniometry B; Standing Posture E; Daily/Weekly Training Load J; Height/Weight/BMI P					Sport Environment C	Time of Season C	NO		No		No
Sullivan 2000	Catastrophizing and pain perception in sport participants	10.1080/10413200008404220	2000	Research	Qualitative/Mixed Methods				Yes	The present research examined whether the relation between catastro- phizing and pain that has been observed in previous experimental and clinical research could be demonstrated in individuals involved in sport	Yes	There are limitations to the present study that caution interpretation and generalization of the findings. For example, pain was induced under con- trolled laboratory conditions that differ substantively from the naturalistic conditions under which the pain of sport involvement typically occurs. Pen and Fisher (1994) have noted that analogue pain paradigms may not provide and adequate test of the…	26	28					Basketball/Netball; Rugby	Collegiate	No	No	Upper Limb	Hand		Acute Pain	Sensory Profiling (B); Pain Severity/Intensity (C)	Quantitative Sensory Testing (Nociceptive Function/Pain Algometer/PPT/Pain tolerance) B; Numerical Pain Rating Scale C	Training Load J	Daily/Weekly Training Load J	Fear/Anxiety C; Feelings/Emotions H	Fear Assessments/ Athlete Fear Avoidance Beliefs Questionnaire/ Kinesiophobia C; Feelings Scale/Assessment H	Pain Appraisals & Understanding A; Cognitive Characteristics B	Pain Catastrophizing Scale A; Attention/distraction B			Yes	Pain Catastrophizing Scale (PCS)	Yes	Biopsychosocial	No
Lehman 2002	Bilateral proximal third fibular stress fractures in an adolescent female track athlete	10.3928/0147-7447-20020301-18	2012	Clinical/Service Delivery	Case Study	Yes	No	Yes	No		No			1			16		Athletics (Track/Running)	High School / Middle School/ Secondary School	No	No	Lower Limb		Ankle; Leg/Thigh	Sub Acute Pain	Pain Severity/Intensity (C); Pain Characteristics (D); Pain History (E); Physical Testing (F)	Pain Scales (Mild/Moderate/Severe, Likert Scales etc) C; Location D; Nature D; Pain reported during sport specific task (E.G Throwing, Jumping, Running) D; Interference with ADLs (Include walking/stairs) D; Aggravating and Easing Factors D; Pain during and/or affecting work tasks D; Duration E; Onset E; Palpation F; Pain Provocation - ROM/Movement/Resisted movement F	Movement B; Kinetic Chain/Biomechanical/Functional D; Posture E; Training Load J; Female Health N; Anthropometrics P	Range of Motion Testing (Active/Passive) B; Gait assessment D; Standing Posture E; Daily/Weekly Training Load J; Menstrual Cycle Tracking N; Height/Weight/BMI P; Body Composition (Skin fold/Dexa/Bod pod etc) P; Limb Length P; Girth Measurements P; Swelling Measurement P							NO		No		No
DiFiori 2002	Wrist pain in young gymnasts: Frequency and effects upon training over 1 year	10.1097/00042752-200211000-00005	2002	Research	Observational/Epidemiological				Yes	these issues, the purposes of this study were 1)to determine the prevalence and characteristics of wristpain among young, nonelite gymnasts during a 1-yeartraining period, and 2) to describe the effects of wristpain upon gymnastics training	Yes	he relatively small sample size and short study pe-riod limit the statistical analysis and generalizability ofthe results. Moreover, the gymnasts studied were of arelatively young age, trained at lower skill levels, andtrained at modest intensity levels. As such, the resultsmay not be applicable to more advanced gymnasts. Sincethe study collected data at two time points, variations intraining loa…	17	13				(5-16)	Gymnastics	Mixed	No	No	Upper Limb	Wrist		Mixed	Pain Characteristics (D); Pain History (E)	Location D; Nature D; Impact on Performance/Participation D ; Pain reported during sport specific task (E.G Throwing, Jumping, Running) D; Duration E; Onset E	Strength A; Training Load J; Anthropometrics P	Grip Strength - HHD A; Daily/Weekly Training Load J; Height/Weight/BMI P; Swelling Measurement P							NO		No		No
DiFiori 2002	Wrist pain, distal radial physeal injury, and ulnar variance in young gymnasts: Does a relationship exist?	10.1177/03635465020300062001	2002	Research	Observational/Epidemiological				Yes	The purpose of the current study was to investigate therelationships among wrist pain, radiographic findings ofthe distal radial growth plate, and ulnar variance in asingle population of nonelite young gymnasts, who repre-sent the majority of gymnastics participants in the UnitedStates	Yes	Because of the cross-sectional study design, causal rela-tionships with respect to training, wrist pain, and radio-graphic findings of the distal radial growth plate cannotbe proven. In addition, a bias in measurement of effectcannot be excluded.			33			(5-16)	Gymnastics	Mixed	No	No	Upper Limb	Wrist		Mixed	Pain Characteristics (D); Pain History (E)	Location D; Nature D; Impact on Performance/Participation D ; Pain reported during sport specific task (E.G Throwing, Jumping, Running) D; Duration E; Timeline E	Strength A; Training Load J; Development/Maturation O; Anthropometrics P	Grip Strength - HHD A; Daily/Weekly Training Load J; External Load Measures (Distance/Watts/Weight/Volume/Speed/GPS data etc) J; Development/maturation scale O; Height/Weight/BMI P; Swelling Measurement P							NO		No		No
Brantingham 2002	Hallux rigidus	10.1016/S0899-3467(07)60025-1	2002	Clinical/Service Delivery	Case Study	Yes	No	Yes	No		Yes	It is time to run a randomized controlled trial using valid and reliable subjective and objective measures,against placebo, to determine the efficacy of manipulation and mobilization in the treatment of hallux rigidus. Such a study might use selected dynamic pressure measurements (pedeography) for an objective measurement(16) as well as range of motion. Subjective measures may include common pain…	1			36			Tennis	Professional/International/Elite	No	No	Lower Limb		Toe	Chronic Pain	Pain Severity/Intensity (C); Pain Characteristics (D); Pain History (E); Physical Testing (F)	Numerical Pain Rating Scale C; Location D; Impact on Performance/Participation D ; Interference with ADLs (Include walking/stairs) D; Aggravating and Easing Factors D; Duration E; Onset E; Timeline E	Strength A; Movement B; Posture E	Patient reported strength measures A; Range of Motion Testing (Active/Passive) B; Standing Posture E						1	NO		Yes	Biomedical	No
Griffiths 2003	A case study of lateral epicondyle pain in a cricketer: A clinical reasoning approach to management	10.1016/j.ptsp.2003.08.002	2003	Clinical/Service Delivery	Case Study	Yes	Yes	Yes	No		No		1			22			Cricket	Semi-Professional/National level	No	No	Upper Limb	Elbow		Acute Pain	Sensory Profiling (B); Pain Severity/Intensity (C); Pain Characteristics (D); Pain History (E); Physical Testing (F)	Neurological Exam (Myotomes/Dermatomes/Reflexes/Neurodynamics/Neural Tension/Nerve conduction etc) B; Visual Analogue Scale C; Location D; Irritability D; Nature D; Impact on Performance/Participation D ; Pain reported during sport specific task (E.G Throwing, Jumping, Running) D; Duration E; Onset E; Palpation F; Pain Provocation - ROM/Movement/Resisted movement F	Strength A; Movement B; Posture E; Training Load J; Anthropometrics P	Grip Strength - HHD A; Range of Motion Testing (Active/Passive) B; Muscle Length Testing B; Standing Posture E; Daily/Weekly Training Load J; Atrophy/Muscle Bulk P; Swelling Measurement P					Demographics D; Lifestyle E	General Wellbeing E; Other: Employment/Occupation D	NO		Yes	IASP Pain Categories	No
Myklebust 2003	Clinical, Functional, and Radiologic Outcome in Team Handball Players 6 to 11 Years after Anterior Cruciate Ligament Injury. A Follow-up Study	10.1177/03635465030310063901	2003	Research	Observational/Epidemiological				No		No		33	53					Olympic Handball	Professional/International/Elite	No	No	Lower Limb		Knee	Not stated	Pain Severity/Intensity (C); Pain Characteristics (D); Pain History (E); Physical Testing (F)	Numerical Pain Rating Scale C; Pain Scales (Mild/Moderate/Severe, Likert Scales etc) C; Irritability D; Impact on Performance/Participation D ; Pain reported during sport specific task (E.G Throwing, Jumping, Running) D; Interference with ADLs (Include walking/stairs) D; Timeline E; Pain Provocation - Special Tests F	Strength A; Movement B; Motor Control C; Power/Speed F; Anthropometrics P	Isokinetic Strength Testing A; Goniometry B; Counter Movement Jump F; Hopping F; Atrophy/Muscle Bulk P; Girth Measurements P; Swelling Measurement P; Other: Patient reported instability/ loss of control/ giving way C							Yes	International Knee Documentation Committee (IKDC) questionnaire Lysholm score	No		No
Fahlstr√∂m 2003	Chronic Achilles tendon pain treated with eccentric calf-muscle training	10.1007/s00167-003-0418-z	2003	Clinical/Service Delivery	Case Study	Yes	No	Yes	Yes	The aim of this prospective study was to investigate if the previously shown good clinical results with eccentric calf muscle training could be reproduced in a larger group of patients with chronic painful mid-portion tendinosis, and also to investigate the effects of eccentric training on a group of patients with chronic insertional Achilles ten-don pain	No		3						Athletics (Track/Running)	Not stated	No	No	Lower Limb		Calf	Chronic Pain	Pain Severity/Intensity (C); Pain Characteristics (D); Pain History (E); Physical Testing (F)	Visual Analogue Scale C; Pain reported during sport specific task (E.G Throwing, Jumping, Running) D; Aggravating and Easing Factors D; Duration E; Timeline E; Palpation F	Anthropometrics P ; Fatigue I	Height/Weight/BMI P; Swelling Measurement P; Other - Estimated Subjective Recovery I							NO		No		No
Cookson 2003	Atypical knee pain: The biomechanical and neurological relationship between the pelvis, hip and knee - A case report	10.1016/S1479-2354(03)00021-X	2003	Clinical/Service Delivery	Case Study	Yes	Yes	No	Yes	This case report discusses the relationshipbetween the biomechanical and neurological com-ponents of lower extremity and pelvic lysfunction.Moreover, the significance of pain referral patternsis discussed and the possible aetiologies of painreferral are also examined	Yes	The appre-ciation of the complex interrelationship of bothbiomechanics and neurophysiology in the lowerkinematic chain is of great clinical benefits whenconsidering the symptoms and outcomes experi-enced in this, and similar case	1			31			Athletics (Track/Running)	Local /Club/Amateur	No	No	Lower Limb		Knee; Hip	Acute Pain	Sensory Profiling (B); Pain Severity/Intensity (C); Pain Characteristics (D); Pain History (E); Physical Testing (F)	Neurological Exam (Myotomes/Dermatomes/Reflexes/Neurodynamics/Neural Tension/Nerve conduction etc) B; Visual Analogue Scale C; Location D; Irritability D; Nature D; Impact on Performance/Participation D ; Pain reported during sport specific task (E.G Throwing, Jumping, Running) D; Aggravating and Easing Factors D; Pain during and/or affecting work tasks D; Duration E; Onset E; Timeline E; Palpati…	Strength A; Movement B; Posture E; Training Load J	Oxford Grading/Manual Muscle Testing/MRC grading A ; Range of Motion Testing (Active/Passive) B; Joint Feel/End Feel/Overpressure B; Standing Posture E; External Load Measures (Distance/Watts/Weight/Volume/Speed/GPS data etc) J							NO		Yes	Other: Combination of biomedical with specific Knee HIP and SIJ biomechanics and structures alongside understanding of Somatosensory Profiling models with chronic nociception and sensitisation discussed.	No
Purdam 2003	Discriminative ability of functional loading tests for adolescent jumper's knee	10.1016/S1466-853X(02)00069-X	2003	Research	Experimental/Interventional				No		No				50			14-18	Basketball/Netball	Not stated	No	No	Lower Limb		Knee	Acute Pain	Pain Severity/Intensity (C); Pain Characteristics (D)	Numerical Pain Rating Scale C; Location D; Impact on Performance/Participation D ; Pain reported during sport specific task (E.G Throwing, Jumping, Running) D; Interference with ADLs (Include walking/stairs) D; Aggravating and Easing Factors D	Kinetic Chain/Biomechanical/Functional D; Power/Speed F; Anthropometrics P	Squat technique D; Hopping F; Height/Weight/BMI P							Yes	VISA-P	No		No
Mair 2004	Physeal changes and range-of-motion differences in the dominant shoulders of skeletally immature baseball players	10.1016/j.jse.2004.02.008	2004	Research	Observational/Epidemiological				No		Yes	Musculoskeletal development responds to externalstressors. In skeletally immature baseball players, ra-diographic changes at the proximal humeral physisare common. Increased physeal widening, one of thecriteria for diagnosis of Little League shoulder, doesappear to have the potential to produce shoulderpain. However, many young throwers without symp-toms also have demonstrable radiographic change…	79			2015-08-01			Baseball	Not stated	No	No	Upper Limb	Shoulder		Mixed	Pain Characteristics (D); Pain History (E)	Nature D; Pain reported during sport specific task (E.G Throwing, Jumping, Running) D; Timeline E	Strength A; Movement B; Training Load J; Development/Maturation O; Anthropometrics P	Hand Held/ Isometric Dynamometer A; Inclinometry B; Daily/Weekly Training Load J; External Load Measures (Distance/Watts/Weight/Volume/Speed/GPS data etc) J; Development/maturation scale O; Height/Weight/BMI P							NO		No		No
Yamada 2004	Complications of intramedullary rodding for chronic tibial stress fractures in female athletes: Three case reports	10.1080/15438620490280558	2004	Clinical/Service Delivery	Case Study	Yes	No	Yes	No		No			3			18, 18, 23		Football/Soccer; Basketball/Netball; Volleyball	Collegiate	No	No	Lower Limb		Shin	Mixed	Pain Characteristics (D); Pain History (E); Physical Testing (F)	Location D; Impact on Performance/Participation D ; Pain reported during sport specific task (E.G Throwing, Jumping, Running) D; Interference with ADLs (Include walking/stairs) D; Aggravating and Easing Factors D; Duration E; Onset E; Timeline E; Palpation F	Strength A; Movement B; Anthropometrics P	Oxford Grading/Manual Muscle Testing/MRC grading A ; Range of Motion Testing (Active/Passive) B; Atrophy/Muscle Bulk P; Swelling Measurement P							NO		Yes	Biomedical	No
Dutto 2004	DOMS-Associated Changes in Ankle and Knee Joint Dynamics during Running	10.1249/01.MSS.0000121957.83226.CC	2004	Research	Experimental/Interventional				Yes	The purpose of this study was to determine whether leg mechanics change dueto DOMS by examining ankle and knee joint kinematics and stiffness before and after a down hill run	Yes	Inclusion of additional runners might strengthen the re-sults of the present analysis. Included results do show thatthere was a trend of leg stiffness to increase during earlystance with DOMS due primarily to changes in motion ofthe knee. Further study of the changes in mechanics ofrunning due to DOMS are warranted	9			31.4+/- 4.4			Athletics (Track/Running); Triathlon	Not stated	No	No	Lower Limb		Not stated	Acute Pain	Pain Severity/Intensity (C); Physical Testing (F)	Pain Scales (Mild/Moderate/Severe, Likert Scales etc) C; Muscle Soreness Scale C; Pain Provocation - ROM/Movement/Resisted movement F	Kinetic Chain/Biomechanical/Functional D; Fitness Testing H; Training Load J; Anthropometrics P	Gait assessment D; V02 Max/Lactate Threshold Lab Test H; Test to Exhaustion/Time Trial Lab Test H; Daily/Weekly Training Load J; Height/Weight/BMI P; Body Composition (Skin fold/Dexa/Bod pod etc) P; Limb Length P							NO		No		No
Tripp 2004	The subjective pain experience of athletes following anterior cruciate ligament surgery	10.1016/S1469-0292(03)00022-0	2004	Research	Observational/Epidemiological				Yes	The primary objective of the present research is to examine the quality of the acute postoper-ative pain experienced by athletes following ACL surgery. The McGill Pain Questionnaire (MPQ,Melzack, 1975) was used to examine pain descriptors and VAS measures were used to quantifypain intensity ratings following surgery while the patient was resting (e.g., in bed) and while theywere moving (e.g., amb…	Yes	The generalization of the present data are limited because it was drawn from a particular sample(i.e., athletes) and followed a particular type of surgery (i.e., bone-patellar tendon-bone graft ofthe ACL). It remains to be seen if pain experiences are similar for other ACL surgery methodssuch as the hamstring replacement graft method.Although the present pain data appears as a reliable indicator …	29	25				25.4 +/- 8.08	Football/Soccer; Basketball/Netball; American Football; Ice Hockey	Local /Club/Amateur	No	No	Lower Limb		Knee	Acute Pain	Pain Severity/Intensity (C); Pain Characteristics (D)	Visual Analogue Scale C; Pain Scales (Mild/Moderate/Severe, Likert Scales etc) C; Location D; Irritability D; Aggravating and Easing Factors D; Pain during and/or affecting work tasks D	Fatigue I ; Sleep K; Nutrition L; Anthropometrics P	General Fatigue Rating I; Subjective Sleep Tools K; Height/Weight/BMI P; Other: Appetite L	Stress B; Fear/Anxiety C; Mental Illness D; Confidence/Readiness to RTP F; Feelings/Emotions H; Mental Wellbeing I	General Stress Questionnaire B ; Fear Assessments/ Athlete Fear Avoidance Beliefs Questionnaire/ Kinesiophobia C; Anxiety/Depression Assessment/Diagnosis/ HADS D; Confidence to RTP/Psychological Readiness F; Feelings Scale/Assessment H; Emotions Scale/Assessment H; Mental wellbeing/wellness questionnaire I	Pain Appraisals & Understanding A; Cognitive Characteristics B; Coping Skills C	Pain Beliefs questionnaire A; Attention/distraction B; Coping skills questionnaire C	Demographics D; Lifestyle E	Education Level D; Personal relationships/ sexual function E	Yes	McGill Pain Questionnaire (MPQ) State Trait Anxiety Inventory (STAI) Beck Depression Inventory (BDI)	Yes	Biopsychosocial	No
Raikin 2005	Bilateral simultaneous fasciotomy for chronic exertional compartment syndrome	10.1177/107110070502601201	2005	Clinical/Service Delivery	Case Study	Yes	No	Yes	No		No				15				Football/Soccer; Athletics (Track/Running); Basketball/Netball; Field Hockey/Floor ball; American Football	Mixed	No	No	Lower Limb		Calf; Shin	Mixed	Sensory Profiling (B); Pain Severity/Intensity (C); Pain Characteristics (D); Pain History (E); Physical Testing (F)	Neurological Exam (Myotomes/Dermatomes/Reflexes/Neurodynamics/Neural Tension/Nerve conduction etc) B; Numerical Pain Rating Scale C; Impact on Performance/Participation D ; Pain reported during sport specific task (E.G Throwing, Jumping, Running) D; Interference with ADLs (Include walking/stairs) D; Aggravating and Easing Factors D; Duration E; Onset E; Timeline E; Pain Provocation - Special Test…	Kinetic Chain/Biomechanical/Functional D; Anthropometrics P	Gait assessment D; Other- Compartment Pressure - P							NO		Yes	Biomedical	No
Verrall 2005	Description of pain provocation tests used for the diagnosis of sports-related chronic groin pain: Relationship of tests to defined clinical (pain and tenderness) and MRI (pubic bone marrow oedema) criteria	10.1111/j.1600-0838.2004.00380.x	2004	Research	Observational/Epidemiological				Yes	The principal aim of this study was to describethree pain provocation tests used in the diagnosisof chronic groin pain.	Yes	There was an excellent intraobserver reliability de-monstrated, although this may have been due to themethodology performed. Also, no interobserver re-liability testing was performed. The specificity of thepain provocation tests was not assessed in a mannerthat enables definitive conclusions to be drawn.Additionally as the study was designed to examinea homogenous group of athletes (all training …	89						Australian Rules	Professional/International/Elite	No	No	Lower Limb		Groin	Chronic Pain	Pain Severity/Intensity (C); Physical Testing (F)	Pain Scales (Mild/Moderate/Severe, Likert Scales etc) C; Palpation F; Pain Provocation - Special Tests F							Sport Environment C	Time of Season C	NO		No		No
Alfredson 2005	Neovascularisation in chronic painful patellar tendinosis - Promising results after sclerosing neovessels outside the tendon challenge the need for surgery	10.1007/s00167-004-0549-x	2005	Research	Experimental/Interventional				Yes	The aim of this study was to investigate whether treatment with sclerosing injections targeting the area with neovascularisation would reduce the pain during patellar-tendon loading activity, in patients with the clinical diagnosis of patellar tendinosis	Yes	neovessels (and accompanying nerves) might beresponsible for pain symptoms in patients with chronicpainful patellar tendons, and that treatment with scle-rosing injections targeting neovessels outside the tendonhas a potential for curing the tendon pain. These find-ings question previous theories about the cause of pain,and the methods used for surgical treatment, in thiscondition. Further studie…	12	3				29 (18-46)	Football/Soccer; Athletics (Track/Running); Athletics (Field); Field Hockey/Floor ball; Volleyball; Squash; Skiing/Snowboarding	Mixed	No	No	Lower Limb		Knee	Chronic Pain	Pain Severity/Intensity (C); Pain History (E)	Visual Analogue Scale C; Duration E									NO		No		No
Slavotinek 2005	Groin pain in footballers: The association between preseason clinical and pubic bone magnetic resonance imaging findings and athlete outcome	10.1177/0363546504271206	2005	Research	Observational/Epidemiological				Yes	At the end of pre-season training, the capacity to detect those athletes atgreater risk of ongoing pain and reduced athletic perform-ance would be of value. A prospective study was thereforeconducted to examine whether clinical or pubic bone MRIfindings provided information predictive of outcome in agroup of Australian Rules footballers.	Yes	Several limitations of this study should be noted. First,athletes who participated were Australian footballers, andit may not be possible to extrapolate findings in this studyto other sports. Second, the sample size (52 athletes) wasmoderate rather than large, and only nominal data (eg,presence or absence of severe bone marrow edema) ratherthan quantitative data were used during statistical analy…	52			22 (17-31)			Australian Rules	Semi-Professional/National level	No	No	Lower Limb		Groin	Not stated	Pain Characteristics (D); Physical Testing (F)	Location D; Impact on Performance/Participation D ; Palpation F	Anthropometrics P	Height/Weight/BMI P					Sport Environment C	Time of Season C	NO		No		No
Cook 2005	Vascularity and pain in the patellar tendon of adult jumping athletes: A 5 month longitudinal study	10.1136/bjsm.2004.014530	2004	Research	Observational/Epidemiological				Yes	The aim of this study was to investigate changes in thevascularity and pain in the patellar tendons of male andfemale volleyball athletes over a full indoor competitiveseason. In particular, we examined the changes in vascularityand pain in these athletes by measuring the length of theabnormal tendon vessels, the presence of blood flow, and theintensity of pain	Yes	Tendon vascularity in active jumping athletes was stable overthe 5 months of a competitive season. When pathologicalchanges were present in both tendons, vascularity was morelikely to be persistent. Tendon vascularity was associatedwith the intensity of tendon pain. Nevertheless tendon painappears to be more dependent on the amount of vascularitythan the volume of blood in the vessels.	67	35					Volleyball	Mixed	No	No	Lower Limb		Knee	Mixed	Pain Severity/Intensity (C); Pain Characteristics (D); Physical Testing (F)	Visual Analogue Scale C; Location D; Pain Provocation - ROM/Movement/Resisted movement F; Other: Pain Map - D	Training Load J	Daily/Weekly Training Load J							NO		No		No
Mancinelli 2006	The effects of massage on delayed onset muscle soreness and physical performance in female collegiate athletes	10.1016/j.ptsp.2005.10.004	2005	Research	Experimental/Interventional				Yes	The purpose of this study was to determine if massagehas an effect on DOMS and physical performance inDivision I women college volleyball and basketball playersat the start of pre-season training. We hypothesized thatmassage would reduce the severity of soreness and improvephysical performance.	Yes	This study suggests that massage can alleviate sorenessand improve vertical jump performance in female collegiateathletes. More research isneeded with a larger sample size including males todetermine whether massage can have a therapeutic effecton recovery of post-exercise muscle function.		24			20 +/-0.93		Basketball/Netball; Volleyball	Collegiate	No	No	Lower Limb		Quad	Acute Pain	Sensory Profiling (B); Pain Severity/Intensity (C)	Quantitative Sensory Testing (Nociceptive Function/Pain Algometer/PPT/Pain tolerance) B; Visual Analogue Scale C; Muscle Soreness Scale C	Movement B; Power/Speed F; Agility G; Anthropometrics P	Muscle Length Testing B; Counter Movement Jump F; Other Agility Tests G; Height/Weight/BMI P					Sport Environment C	Time of Season C	NO		No		No
Baums 2006	Clinical outcome of the arthroscopic management of sports-related "anterior ankle pain": A prospective study	10.1007/s00167-005-0672-3	2006	Clinical/Service Delivery	Case Study	Yes	No	Yes	Yes	The purpose of the presentstudy was to analyze the clinical results in prospectivemid-term follow-up of arthroscopic treatment in agroup of athletes. In particular, we wanted to see ifthere were differences in the outcome between thegroup with bony and the group with soft-tissueimpingement. Especially, we investigated the effect onthe activity level and pain.	Yes	A complete preoperative workup mustrule out all other sources of the anterior ankle pain. Inaddition, we recommend prior to surgery an adequatecourse of non-operative therapy, including modifica-tions in the exercise program and athletic activity	16	10				27 (19-32)	Football/Soccer; Basketball/Netball; Volleyball; Olympic Handball	Not stated	No	No	Lower Limb		Ankle	Chronic Pain	Pain Characteristics (D); Pain History (E)	Visual Analogue Scale C; Pain Scales (Mild/Moderate/Severe, Likert Scales etc) C; Location D; Impact on Performance/Participation D ; Interference with ADLs (Include walking/stairs) D; Aggravating and Easing Factors D; Duration E; Onset E	Movement B	Range of Motion Testing (Active/Passive) B							Yes		No		No
Mosler 2006	The effect of manual therapy on hip joint range of motion, pain and eggbeater kick performance in water polo players	10.1016/j.ptsp.2006.04.001	2006	Research	Experimental/Interventional				Yes	the aims of this project wereto examine the effect of a 4-week manual therapyintervention on hip joint ROM, hip joint pain, andeggbeater kick performance	No		16			mean age 17.6 years			Other: water polo	Not stated	No	No	Lower Limb		Hip	Acute Pain	Pain Severity/Intensity (C)	Visual Analogue Scale C	Movement B; Power/Speed F; Fitness Testing H; Anthropometrics P	Range of Motion Testing (Active/Passive) B; Inclinometry B; Cardiovascular endurance/aerobic field test H; Height/Weight/BMI P; Counter Movemement Jump F							NO		No		No
Devitt 2006	Use of conservative and sport-specific management strategies for a baseball pitcher with persistent elbow pain	10.1016/S0899-3467(07)60141-4	2006	Clinical/Service Delivery	Case Study	Yes	No	Yes	No		No		1			18			Baseball	High School / Middle School/ Secondary School	No	No	Upper Limb	Elbow; Finger; Forearm		Chronic Pain	Sensory Profiling (B); Pain Severity/Intensity (C); Pain Characteristics (D); Pain History (E); Physical Testing (F)	Neurological Exam (Myotomes/Dermatomes/Reflexes/Neurodynamics/Neural Tension/Nerve conduction etc) B; Numerical Pain Rating Scale C; Location D; Irritability D; Nature D; Impact on Performance/Participation D ; Pain reported during sport specific task (E.G Throwing, Jumping, Running) D; Aggravating and Easing Factors D; Duration E; Onset E; Pain Provocation - ROM/Movement/Resisted movement F; Pai…	Strength A; Movement B	Oxford Grading/Manual Muscle Testing/MRC grading A ; Goniometry B; Inclinometry B	Personality E; Confidence/Readiness to RTP F; Rehabilitation motivation/adherence G	Willingness to exercise with pain E; Confidence to RTP/Psychological Readiness F; Rehab adherence/motivation questionnaire/scale G					NO		No		No
Demetracopoulos 2006	Surgical stabilization of os acromiale in a fast-pitch softball pitcher	10.1177/0363546506288305	2006	Clinical/Service Delivery	Case Study	Yes	No	Yes	No		No			1			16		Baseball	High School / Middle School/ Secondary School	No	No	Upper Limb	Shoulder		Chronic Pain	Sensory Profiling (B); Pain Severity/Intensity (C); Pain Characteristics (D); Pain History (E); Physical Testing (F)	Neurological Exam (Myotomes/Dermatomes/Reflexes/Neurodynamics/Neural Tension/Nerve conduction etc) B; Visual Analogue Scale C; Pain Scales (Mild/Moderate/Severe, Likert Scales etc) C; Location D; Nature D; Pain reported during sport specific task (E.G Throwing, Jumping, Running) D; Interference with ADLs (Include walking/stairs) D; Aggravating and Easing Factors D; Duration E; Onset E; Timeline E…	Strength A; Movement B; Motor Control C; Training Load J; Anthropometrics P	Oxford Grading/Manual Muscle Testing/MRC grading A ; Range of Motion Testing (Active/Passive) B; Scapulohumeral/Scapulothoracic rhythm/control C; External Load Measures (Distance/Watts/Weight/Volume/Speed/GPS data etc) J; Atrophy/Muscle Bulk P; Swelling Measurement P							NO		Yes	Biomedical	No
Rolf 2006	Case report: Intra-tendinous ganglion of the anterior cruciate ligament in a young footballer	10.1186/1749-799X-1-11	2006	Clinical/Service Delivery	Case Study	Yes	No	Yes	No		No		1			20			Rugby	Local /Club/Amateur	No	No	Lower Limb		Knee	Chronic Pain	Pain Characteristics (D); Pain History (E)	Impact on Performance/Participation D ; Duration E	Movement B	Range of Motion Testing (Active/Passive) B							NO		No		No
2007-05-01	Effectiveness of 1% diclofenac gel in the treatment of wrist extensor tenosynovitis in long distance kayakers	10.1016/j.sams.2006.05.009	2007	Research	Experimental/Interventional				No		Yes	This study suggests thatthere may be little benefit and possibly a detri-mental effect of diclofenac gel on athletes‚Äô painlevels during treatment for acute soft tissue injuryduring competition, but there does not appearto be an associated detrimental effect on perfor-mance. The use of ice, massage and stretchingappears to be effective in treating wrist tenosyn-ovitis, though a comparison with a…	36	6		Diclofenac 36 +/-12 Placebo 39 +/- 10	Diclofenac 39 +/-6 Placebo 35 +/- 6		Rowing/Canoeing/Kayaking/Dragon Boating	Not stated	No	No	Upper Limb	Wrist		Acute Pain	Pain Severity/Intensity (C); Pain Characteristics (D); Physical Testing (F)	Visual Analogue Scale C; Nature D; Palpation F	Movement B; Training Load J; Anthropometrics P	Range of Motion Testing (Active/Passive) B; Daily/Weekly Training Load J; Swelling Measurement P					Sport Environment C	Time of Season C	NO		No		No
Lempainen 2007	Distal tears of the hamstring muscles: Review of the literature and our results of surgical treatment	10.1136/bjsm.2006.031211	2006	Clinical/Service Delivery	Case Study	Yes	No	Yes	No		No				16			18-40	Football/Soccer; Athletics (Track/Running); Athletics (Field); Triathlon; Field Hockey/Floor ball; Golf; Baseball; Ice Hockey; Dance/cheerleading; Cycling; Other: Orienteering	Mixed	No	No	Lower Limb		Knee; Hamstring	Mixed	Pain Characteristics (D); Pain History (E); Physical Testing (F)	Location D; Nature D; Impact on Performance/Participation D ; Timeline E; Palpation F	Strength A; Movement B; Motor Control C; Anthropometrics P	Oxford Grading/Manual Muscle Testing/MRC grading A ; Patient reported strength measures A; Range of Motion Testing (Active/Passive) B; Swelling Measurement P; Other: Patient reported instability/ loss of control/ giving way C							NO		No		No
Ostojic 2007	Glucosamine administration in athletes: Effects on recovery of acute knee injury	10.1080/15438620701405248	2007	Research	Experimental/Interventional				Yes	Therefore, the main aim of the present study was to examine the effects of4 weeks of glucosamine administration (1500 mg per day) on the func-tional ability and the degree of pain intensity in competitive male athleteswho experienced acute sports injury of the knee.	Yes	The most obvious limitation of this study was the subjective and non-discriminatory injury scoring system, which is not overly sensitive. Lowreliability reported for the measures of range of motion and knee swelling(Wood et al. 2006) along with a large standard deviation of presentedresults could account for some of the nonsignificant findings. Therefore,future research should use advanced evalua…	108			Glucosamine 25.1 +/- 3.6 Placebo 24.8 +/- 4.1			Not stated	Professional/International/Elite	No	No	Lower Limb		Knee	Acute Pain	Pain Severity/Intensity (C); Pain Characteristics (D); Pain History (E)	Visual Analogue Scale C; Impact on Performance/Participation D ; Interference with ADLs (Include walking/stairs) D; Onset E	Movement B; Training Load J; Anthropometrics P	Goniometry B; Daily/Weekly Training Load J; Height/Weight/BMI P; Swelling Measurement P							NO		No		No
Brantingham 2007	The effect of chiropractic adjusting, exercises and modalities on a 32-year-old professional male golfer with hallux rigidus	10.1016/j.clch.2007.03.001	2007	Clinical/Service Delivery	Case Study	Yes	No	No	No		No		1			32			Golf	Professional/International/Elite	No	No	Lower Limb		Toe	Chronic Pain	Pain Severity/Intensity (C); Pain Characteristics (D); Pain History (E)	Numerical Pain Rating Scale C; Location D; Irritability D; Impact on Performance/Participation D ; Pain reported during sport specific task (E.G Throwing, Jumping, Running) D; Interference with ADLs (Include walking/stairs) D; Aggravating and Easing Factors D; AM/PM or Night Pain D; Duration E; Onset E	Movement B; Sleep K	Range of Motion Testing (Active/Passive) B; Goniometry B; Subjective Sleep Tools K							Yes	Lower Extremity Functional Index (LEFI)	Yes	Biomedical	No
McRitchie 2007	A Randomised Control Trial for evaluating over-the-counter golf orthoses in alleviating pain in amateur golfers	10.1016/j.foot.2006.08.004	2007	Research	Experimental/Interventional				Yes	The aim was todetermine whether there was any significant reduction in thealleviation of pain and improvement of foot function whenusing the prefabricated Golf Orthaheel.	Yes	However, the different methods of data collection (FHSQ,FPI and VAS) produced variable findings and, in hindsight,were not specific enough for the purposes of this trial. TheFHSQ, relevant in ascertaining the benefits of orthoses interms of daily general foot health and pain, is not easilyconverted for a more focussed activity such as golf. Futureresearch into orthoses and sports use may require …	20	12		53 (30+)	55 (30+)		Golf	Not stated	No	No	Lower Limb		Foot; Ankle; Knee; Calf; Shin	Acute Pain	Pain Severity/Intensity (C); Pain Characteristics (D); Pain History (E)	Visual Analogue Scale C; Pain Scales (Mild/Moderate/Severe, Likert Scales etc) C; Irritability D; Nature D; Impact on Performance/Participation D ; Pain reported during sport specific task (E.G Throwing, Jumping, Running) D; Interference with ADLs (Include walking/stairs) D; Aggravating and Easing Factors D; Pain during and/or affecting work tasks D; Other: Pain Diary E	Posture E; Fatigue I	Standing Posture E; General Fatigue Rating I	Mental Wellbeing I	Mental wellbeing/wellness questionnaire I			Demographics D; Lifestyle E	Education Level D; Smoking E; General Wellbeing E; Quality of Life E	Yes	Foot Health Status Questionnaire (FHSQ)	Yes	Biomedical	No
Papastergiou 2007	Circumflex femoral vein thrombosis misinterpreted as acute hamstring strain	10.1136/bjsm.2006.033027	2007	Clinical/Service Delivery	Case Study	Yes	No	Yes	No		No			1			24		Athletics (Track/Running)	Professional/International/Elite	No	No	Lower Limb		Hamstring	Acute Pain	Pain Characteristics (D); Pain History (E); Physical Testing (F)	Impact on Performance/Participation D ; Onset E; Palpation F; Pain Provocation - ROM/Movement/Resisted movement F									NO		Yes	Biomedical	No
√ñzer 2007	Rehabilitation and shoulder function after suprascapular nerve entrapment operation in a volleyball player	10.1007/s00402-006-0275-6	2007	Clinical/Service Delivery	Case Study	Yes	No	Yes	No		No		1			18			Volleyball	Not stated	No	No	Upper Limb	Shoulder		Chronic Pain	Sensory Profiling (B); Pain Severity/Intensity (C); Pain Characteristics (D); Pain History (E)	Neurological Exam (Myotomes/Dermatomes/Reflexes/Neurodynamics/Neural Tension/Nerve conduction etc) B; Visual Analogue Scale C; Pain Scales (Mild/Moderate/Severe, Likert Scales etc) C; Location D; Nature D; Impact on Performance/Participation D ; Pain reported during sport specific task (E.G Throwing, Jumping, Running) D; Interference with ADLs (Include walking/stairs) D; Aggravating and Easing Fa…	Strength A; Movement B; Motor Control C; Sleep K; Biochemical M; Anthropometrics P	Isokinetic Strength Testing A; Patient reported strength measures A; Range of Motion Testing (Active/Passive) B; Biofeedback/EMG/Muscle activation C; Subjective Sleep Tools K; Blood Tests (eg inflammatory biomarker analysis)M; Atrophy/Muscle Bulk P	Confidence/Readiness to RTP F	Confidence to RTP/Psychological Readiness F			Lifestyle E	Quality of Life E; Personal relationships/ sexual function E	Yes	Disabilities of the Arm, Shoulder and Hand questionnaire (DASH)	No		No
Johnston 2007	Posterior thigh injury as an unusual presentation of chronic osteomyelitis of the distal femur in a football player	17:507‚Äì509	2007	Clinical/Service Delivery	Case Study	No	No	Yes	No		No		1			21			Football/Soccer	Not stated	No	No	Lower Limb		Hamstring; Leg/Thigh	Chronic Pain	Pain Characteristics (D); Pain History (E)	Location D; Nature D; Impact on Performance/Participation D ; Interference with ADLs (Include walking/stairs) D; AM/PM or Night Pain D; Duration E; Timeline E	Biochemical M	Blood Tests (eg inflammatory biomarker analysis)M; Histological Exam M							NO		No		No
Ustunkaya 2007	Shoulder pain, functional capacity and quality of life in professional wheelchair basketball players and non-athlete wheelchair users	10.1179/016911107X268657	2007	Research	Observational/Epidemiological				Yes	weaimedtoinvestigateshoulderpainandcomparetheshoulderpain,functionalcapacityandqualityoflifeinwheelchairbasketballplayersandnon-athletewheelchairusers	No		25			28.96 +/-4.70			Other: Wheelchair Basketball	Professional/International/Elite	Yes	No	Upper Limb	Shoulder; Hand		Not stated	Pain Severity/Intensity (C); Pain Characteristics (D); Pain History (E)	Visual Analogue Scale C; Irritability D; Interference with ADLs (Include walking/stairs) D; Aggravating and Easing Factors D; Pain during and/or affecting work tasks D; Timeline E	Movement B; Power/Speed F; Training Load J; Sleep K; Anthropometrics P	Sprinting Tests F; Daily/Weekly Training Load J; Subjective Sleep Tools K; Height/Weight/BMI P; Other: Forward vertical reach test B One stroke push distance F				0	Demographics D; Lifestyle E	General Wellbeing E; Quality of Life E; Other: Employment/ Occupation D	Yes	Wheelchair User Shoulder Pain Index (WUSPI) Satisfaction with Life Scale(SWLS)	No		No
Dhillon 2008	The acute effect of acupuncture on 20-km cycling performance	10.1097/JSM.0b013e31815ed6a9	2008	Research	Experimental/Interventional				Yes	The primary objective of this study was to examine theeffects of acupuncture on simulated 20-km stationary cycling time performance, compared to sham/control sessions amongthe same subjects. It was hypothesized that acupuncture(test A) would cause a decrease in simulated 20-km stationarycycling time, a decrease in reported VAS and RPE scoresimmediately after cycling, and an increase in the blood …	Yes	If forceoutput is increased during rehabilitation by reducing pain, thebenefit of these exercises and possibility for functional improve-ment increases. Future research directions include using theseinterventions in a larger cohort immediately before a major race,with an extremely homogenous population of similar motiva-tion.	20			26.3 +/- 3.9			Cycling	Not stated	No	No	Lower Limb		Not stated	Acute Pain	Pain Severity/Intensity (C)	Visual Analogue Scale C	Fitness Testing H; Fatigue I ; Training Load J; Biochemical M	V02 Max/Lactate Threshold Lab Test H; Test to Exhaustion/Time Trial Lab Test H; Rating of Perceived Exertion I; Daily/Weekly Training Load J; Blood Tests (eg inflammatory biomarker analysis)M							NO		No		No
Tessitore 2008	Effectiveness of active versus passive recovery strategies after futsal games	10.1519/JSC.0b013e31817396ac	2008	Research	Experimental/Interventional				Yes	Therefore, the present study was mainly designed to ex-plore the effectiveness, if any, of the recovery interventionsmostly used or recommended in team sports anaerobic performance (countermovementjump [CMJ], bounce jumping, 10-m sprint), hormones (salivarycortisol, urinary catecholamines), and subjective ratings (rate ofperceived exertion [RPE], leg muscle pain, Questionnaire ofRecovery Stress f…	Yes	Recovery strategies from team games should incorporatehydration, a well-balanced diet, and sufficient sleep. Inaddition, the positive subjective perception generatedfrom some cool-down interventions could be relevant toincreasing the player‚Äôs attitude toward subsequent trainingsessions. Furthermore, coaches could be advised to usequestionnaires to monitor the recovery stress of theathlete, espe…	10			23 +/- 2			Other: Futsal	Collegiate	No	No	Lower Limb		Not stated	Acute Pain	Pain Severity/Intensity (C); Pain Characteristics (D)	Numerical Pain Rating Scale C; Pain Scales (Mild/Moderate/Severe, Likert Scales etc) C; Muscle Soreness Scale C; Irritability D	Power/Speed F; Fitness Testing H; Fatigue I ; Training Load J; Sleep K; Nutrition L; Biochemical M; Anthropometrics P	Reactive Strength Index F; Counter Movement Jump F; Sprinting Tests F; V02 Max/Lactate Threshold Lab Test H; Rating of Perceived Exertion I; General Fatigue Rating I; Internal Load Measures (HR/RPE/Biochemical) J; Subjective Sleep Tools K; Hydration status L; Blood Tests (eg inflammatory biomarker analysis)M; Saliva Tests (Cortisol etc) M; Height/Weight/BMI P; Body Composition (Skin fold/Dexa/Bod…	Mood A; Stress B; Fear/Anxiety C; Confidence/Readiness to RTP F; Feelings/Emotions H; Mental Wellbeing I	Mood Scales A; General Stress Questionnaire B ; Fear Assessments/ Athlete Fear Avoidance Beliefs Questionnaire/ Kinesiophobia C; Concerns around injury/pain C; Confidence to RTP/Psychological Readiness F; Feelings Scale/Assessment H; Emotions Scale/Assessment H; Mental wellbeing/wellness questionnaire I	Cognitive Characteristics B	Attention/distraction B; Other: Motivation -Intrinsic/Extrinsic B	Sport Environment C; Lifestyle E	Coach and Team relationships and support C; Quality of Life E	Yes	The RestQ Sport	No		No
Carter 2008	Iliac hematoma mimicking neoplasm in adolescent athletes	PMID: 19226079	2008	Clinical/Service Delivery	Case Study	Yes	No	Yes	No		No		2			15-16			Lacrosse; Skating Sports	Not stated	No	No	Lower Limb		Hip	Acute Pain	Sensory Profiling (B); Pain Characteristics (D); Pain History (E); Physical Testing (F)	Neurological Exam (Myotomes/Dermatomes/Reflexes/Neurodynamics/Neural Tension/Nerve conduction etc) B; Location D; Impact on Performance/Participation D ; Aggravating and Easing Factors D; Onset E; Timeline E; Palpation F	Biochemical M	Histological Exam M					Lifestyle E	General Wellbeing E	NO		No		No
Pfirrmann 2008	Quadriceps tendinosis and patellar tendinosis in professional beach volleyball players: Sonographic findings in correlation with clinical symptoms	10.1007/s00330-008-0926-9	2008	Research	Observational/Epidemiological				No		Yes	There isa possible selection bias as symptomatic players wereprobably more likely to participate in our study	38	23		29.6 (20-36)	27.1 (20-39)		Volleyball	Professional/International/Elite	No	No	Lower Limb		Knee	Acute Pain	Pain Severity/Intensity (C); Pain Characteristics (D)	Visual Analogue Scale C; Pain Scales (Mild/Moderate/Severe, Likert Scales etc) C; Irritability D; Interference with ADLs (Include walking/stairs) D; Aggravating and Easing Factors D	Motor Control C; Kinetic Chain/Biomechanical/Functional D; Anthropometrics P	Gait assessment D; Swelling Measurement P							Yes	Lysholm knee score	Yes	Biomedical	No
Meier 2008	Use of antipronation taping to determine foot orthoses prescription: A case series	10.1080/15438620802310842	2008	Clinical/Service Delivery	Case Study	Yes	No	No	No		Yes	While the results of this case series are preliminary and require furthervalidation using clinical trials with a larger cohort of participants represent-ing a greater number of sport activities, the findings of this case series arerelevant to those health care professionals who manage overuse injuries inathletes. The use of the function-based scheme, described in this case series,to determine the…	1	6				16 (15-18)	Athletics (Track/Running); Basketball/Netball; American Football; Volleyball	Not stated	No	No	Lower Limb		Foot	Mixed	Pain Severity/Intensity (C); Pain Characteristics (D); Pain History (E)	Visual Analogue Scale C; Irritability D; Impact on Performance/Participation D ; Pain reported during sport specific task (E.G Throwing, Jumping, Running) D; Interference with ADLs (Include walking/stairs) D; Aggravating and Easing Factors D; Pain during and/or affecting work tasks D; Duration E	Kinetic Chain/Biomechanical/Functional D; Posture E	Gait assessment D; Standing Posture E					Sport Environment C	Time of Season C	Yes	Foot and Ankle Ability Measure (FAAM)	Yes	Biomedical	No
Trakis 2008	Muscle strength and range of motion in adolescent pitchers with throwing-related pain: Implications for injury prevention	10.1177/0363546508319049	2008	Research	Observational/Epidemiological				Yes	to establish ifROM and strength adaptations are evident in the dominantarm of adolescent pitchers, and (2) to investigate if strengthand ROM adaptations differ between pitchers with andwithout a history of throwing-related shoulder and elbowpain	Yes	Potential weaknesses of the current study are that thedependent variable is self-reported pain and that our testgroup was composed of athletes who did not seek medicalattention or miss playing time throughout the previous sea-son. Excluding pitchers requiring medical attention was animportant aspect of the study because the purpose was toinvestigate physical characteristics that may be the under-…	23			15.7 +/- 1.4			Baseball	High School / Middle School/ Secondary School	No	No	Upper Limb	Shoulder; Elbow		Not stated	Pain Severity/Intensity (C); Pain Characteristics (D); Pain History (E)	Numerical Pain Rating Scale C; Impact on Performance/Participation D ; Pain reported during sport specific task (E.G Throwing, Jumping, Running) D; Interference with ADLs (Include walking/stairs) D; Timeline E	Strength A; Movement B; Training Load J; Anthropometrics P	Hand Held/ Isometric Dynamometer A; Goniometry B; External Load Measures (Distance/Watts/Weight/Volume/Speed/GPS data etc) J; Swelling Measurement P					Sport Environment C	Time of Season C	NO		No		No
Young 2008	Surgical release for proximal hamstring syndrome	10.1177/0363546508322905	2008	Clinical/Service Delivery	Case Study	Yes	No	Yes	No		Yes	Surgical treatment of the proximal hamstring syndromeproduced a satisfactory result in most patients. There wassignificant pain relief (86% of patients) and increasedhamstring muscle strength (86% of patients). Howeverthere were some failures; therefore patients need to beappropriately counseled before considering this surgicaloption	28	16				29 (15-58)	Athletics (Track/Running); Athletics (Field); Swimming; Triathlon; Basketball/Netball; Squash; Cricket; Australian Rules; Rowing/Canoeing/Kayaking/Dragon Boating; Skiing/Snowboarding ; Weightlifting/bodybuilding ; Gymnastics	Mixed	No	No	Lower Limb		Hamstring; Gluteus	Chronic Pain	Sensory Profiling (B); Pain Severity/Intensity (C); Pain Characteristics (D); Pain History (E); Physical Testing (F)	Neurological Exam (Myotomes/Dermatomes/Reflexes/Neurodynamics/Neural Tension/Nerve conduction etc) B; Visual Analogue Scale C; Location D; Impact on Performance/Participation D ; Pain reported during sport specific task (E.G Throwing, Jumping, Running) D; Aggravating and Easing Factors D; Onset E; Timeline E; Palpation F	Strength A; Movement B	Oxford Grading/Manual Muscle Testing/MRC grading A ; Patient reported strength measures A; Muscle Length Testing B				3			NO		Yes	Biomedical	No
Tracy 2009	Arthroscopic evaluation and management after repeated luxatio erecta of the glenohumeral joint	10.3928/01477447-20090501-17	2009	Clinical/Service Delivery	Case Study	Yes	No	Yes	No		No		1			18			American Football	Collegiate	No	No	Upper Limb	Shoulder		Chronic Pain	Pain Characteristics (D); Pain History (E); Physical Testing (F)	Location D; Duration E; Onset E; Timeline E; Pain Provocation - ROM/Movement/Resisted movement F; Pain Provocation - Special Tests F	Strength A; Movement B; Motor Control C	Oxford Grading/Manual Muscle Testing/MRC grading A ; Range of Motion Testing (Active/Passive) B; Other: Patient reported instability/ loss of control/ giving way C							NO		Yes	Biomedical	No
Gerstman 2009	Rotator Cuff Tear in a 12-Year-Old Baseball Pitcher: A Case Report		2009	Clinical/Service Delivery	Case Study	Yes	No	Yes	No		No		1			12			Baseball	High School / Middle School/ Secondary School	No	No	Upper Limb	Shoulder		Acute Pain	Pain Characteristics (D); Pain History (E); Physical Testing (F)	Location D; Impact on Performance/Participation D ; Duration E; Onset E; Palpation F; Pain Provocation - ROM/Movement/Resisted movement F; Pain Provocation - Special Tests F	Strength A; Movement B; Motor Control C; Training Load J; Anthropometrics P	Oxford Grading/Manual Muscle Testing/MRC grading A ; Range of Motion Testing (Active/Passive) B; Scapulohumeral/Scapulothoracic rhythm/control C; External Load Measures (Distance/Watts/Weight/Volume/Speed/GPS data etc) J; Swelling Measurement P							NO		No		No
Iwasaki 2009	Autologous osteochondral mosaicplasty for osteochondritis dissecans of the elbow in teenage athletes	10.2106/JBJS.H.01266	2009	Clinical/Service Delivery	Case Study	Yes	No	No	No		No		19			2019-11-01			Not stated	Not stated	No	No	Upper Limb	Elbow		Not stated	Pain Severity/Intensity (C)	Numerical Pain Rating Scale C	Movement B	Range of Motion Testing (Active/Passive) B							NO		No		No
Lohrer 2009	Isolated symptomatic dislocation of the anterior horn of the medial meniscus: Case report and review	https://www.amjcaserep.com/abstract/index/idArt/869684	2009	Clinical/Service Delivery	Case Study	Yes	No	Yes	No		Yes	Patients who present with anterior knee pain, mild effusion and giving way or fear of giving way in spite of a stable knee must be regarded as candidates for this lesion. Persisting pain and limitation re-sistant to conservative treatment indicates arthroscopy to verify diagnosis and repair of the lesion is recommended. However, due to the low numbers of the anecdotically de-scribed material the …	1			20			Field Hockey/Floor ball	Semi-Professional/National level	No	No	Lower Limb		Knee	Mixed	Pain Severity/Intensity (C); Pain Characteristics (D); Pain History (E); Physical Testing (F)	Visual Analogue Scale C; Pain Scales (Mild/Moderate/Severe, Likert Scales etc) C; Location D; Irritability D; Nature D; Impact on Performance/Participation D ; Pain reported during sport specific task (E.G Throwing, Jumping, Running) D; Interference with ADLs (Include walking/stairs) D; Aggravating and Easing Factors D; Onset E; Timeline E; Pain Provocation - Special Tests F	Motor Control C; Training Load J; Anthropometrics P	Daily/Weekly Training Load J; Height/Weight/BMI P; Swelling Measurement P; Other: Patient reported instability/ loss of control/ giving way C	Fear/Anxiety C	Concerns around injury/pain C					Yes	International Knee Documentation Committee (IKDC) questionniare	No		No
Reeser 2010	Risk Factors for Volleyball-Related Shoulder Pain and Dysfunction	10.1016/j.pmrj.2009.11.010	2010	Research	Observational/Epidemiological				Yes	To identify risk factors for volleyball-related shoulder pain and dysfunction	No		186	90		21.5	20.9	21.3	Volleyball	Collegiate	No	No	Upper Limb	Shoulder		Not stated	Pain Severity/Intensity (C); Physical Testing (F)	Visual Analogue Scale C; Pain Provocation - Special Tests F	Strength A; Motor Control C	Hand Held/ Isometric Dynamometer A; Scapulohumeral/Scapulothoracic rhythm/control C							Yes	SICK Scapula score	No		No
Jansen 2010	Resting thickness of transversus abdominis is decreased in athletes with longstanding adduction-related groin pain	doi:10.1016/j.math.2009.11.00	2010	Research	Observational/Epidemiological				Yes	The purpose of the present study was to compare the restingthickness and thickness relative to rest of TA and OI during lowerextremity tasks, between athletes with LAGP and controls usingultrasound imaging	No		65			control 23.9 (4.7) left side pain 28.2 (10.4) right side pain (24.8 (6.9)			Football/Soccer; Athletics (Track/Running); Swimming; Rugby; Field Hockey/Floor ball; Cycling; Skating Sports; Other: korfball	Not stated	No	No	Lower Limb		Groin	Mixed	Pain Characteristics (D); Pain History (E); Physical Testing (F)	Impact on Performance/Participation D ; Duration E; Pain Provocation - Special Tests F	Strength A; Training Load J; Anthropometrics P	Hand Held/ Isometric Dynamometer A; Daily/Weekly Training Load J; Atrophy/Muscle Bulk P; Height/Weight/BMI P							NO		No		No
Natsis 2010	Bilateral rectus femoris intramuscular haematoma following simultaneous quadriceps strain in an athlete: A case report	https://doi.org/10.1186/1752-1947-4-56	2010	Clinical/Service Delivery	Case Study	Yes	No	Yes	No		No			1			21		Rowing/Canoeing/Kayaking/Dragon Boating	Not stated	No	No	Lower Limb		Quad	Acute Pain	Pain Severity/Intensity (C); Pain Characteristics (D); Pain History (E); Physical Testing (F)	Pain Scales (Mild/Moderate/Severe, Likert Scales etc) C; Location D; Impact on Performance/Participation D ; Interference with ADLs (Include walking/stairs) D; Aggravating and Easing Factors D; Onset E; Timeline E; Palpation F	Movement B; Biochemical M; Anthropometrics P	Range of Motion Testing (Active/Passive) B; Blood Tests (eg inflammatory biomarker analysis)M; Swelling Measurement P							NO		No		No
Russell 2010	Magnetic resonance imaging of the ankle in female ballet dancers en pointe	10.3109/02841851.2010.482565	2010	Research	Observational/Epidemiological				Yes	the primary purposes of this study were to develop a method of evaluating the ankle of female ballet dancers standingen pointe with MRI and to assess whether any pathological fi ndings from the MR images correlated with ankle pain reported by the subjects.	Yes	There were several limitations in our study. With a small sample size, the generalizability of the results is constrained. Although our subjects did not present with injuries in the ankle region, pain when dancing en pointe did not always correlate with MRI fi ndings. Research on more subjects may help to elucidate the relationship between pain and pathology. Some of the subjects were not highly …		9				21 +/- 2.9	Dance/cheerleading	Mixed	No	No	Lower Limb		Foot; Ankle	Not stated	Pain Severity/Intensity (C); Pain Characteristics (D)	Visual Analogue Scale C; Location D; Pain reported during sport specific task (E.G Throwing, Jumping, Running) D	Training Load J	Daily/Weekly Training Load J							NO		No		No
Friel 2010	Outcomes of type II superior labrum, anterior to posterior (SLAP) repair: Prospective evaluation at a minimum two-year follow-up	10.1016/j.jse.2010.03.004.	2010	Clinical/Service Delivery	Case Study	Yes	No	No	No		No				13	(16.1-18.0)			Tennis; Baseball; Volleyball	Collegiate	No	No	Upper Limb	Shoulder		Mixed	Pain Severity/Intensity (C); Pain Characteristics (D); Physical Testing (F)	Visual Analogue Scale C; Irritability D; Impact on Performance/Participation D ; Interference with ADLs (Include walking/stairs) D; Aggravating and Easing Factors D; AM/PM or Night Pain D; Pain during and/or affecting work tasks D; Pain Provocation - ROM/Movement/Resisted movement F; Pain Provocation - Special Tests F	Strength A; Movement B; Sleep K	Oxford Grading/Manual Muscle Testing/MRC grading A ; Patient reported strength measures A; Range of Motion Testing (Active/Passive) B; Subjective Sleep Tools K	Mental Wellbeing I	Mental wellbeing/wellness questionnaire I	Cognitive Characteristics B	Attention/distraction B	Demographics D; Lifestyle E	Income/resources D; General Wellbeing E; Other: Employment/Occupation - D	Yes	UCLA Shoulder Test American Shoulder and Elbow Surgeons (ASES) Shoulder Score Simple Shoulder Test (SST) Cumulative Activities of Daily Living (CADL) score Short Form- 12 (SF-12)	No		No
Merolla 2010	Infraspinatus strength assessment before and after scapular muscles rehabilitation in professional volleyball players with scapular dyskinesis	10.1016/j.jse.2010.01.022	2010	Research	Experimental/Interventional				No		Yes	A further pointof discussion could be the analysis of the activation-sequencing patterns of the muscle that stabilize thescapula, but these arguments are beyond the scope of thecurrent article that highlights the clinical relevance ofthe scapular retraction maneuver in the assessment ofinfraspinatus strength. Inhibition due to pain, as part of thesymptoms associated with impingement in these athl…	22	9				22 +/- 2.5	Volleyball	Professional/International/Elite	No	No	Upper Limb	Shoulder		Chronic Pain	Pain Severity/Intensity (C)	Visual Analogue Scale C	Strength A	Hand Held/ Isometric Dynamometer A							NO		No		No
Nejati 2011	Patellofemoral pain syndrome in Iranian female athletes	PMID: 21681705	2011	Research	Observational/Epidemiological				Yes	As there is noknowledge about the prevalence of PFPS in femaleathletes in Iran, the purpose of this study was todetermine the prevalence of this syndrome amongfemale athletes in 5 sports(soccer, volleyball, running,rockclimbing, fencing)	Yes	There were many difficulties in the present studybecause many athletes think that by participating in aclinical examinationand having knowledge of theirproblems will stop themfrom thecontinuedparticipation in their sport. It is therefore recommendthat clarificationof theeffects of this disease on sportingperformance and success be given to athletes and theircoaches.Also we recommend more research…		418			Soccer 22.31 +/- 2.07 Volleyball 22.5 +/- 2.1 Rock Climbing 20.04 +/- 2.4 Fencing 19.06 +/- 1.4 Running 20.67 +/- 1.8		Football/Soccer; Volleyball; Other: Fencing Rock Climbing	Semi-Professional/National level	No	No	Lower Limb		Knee	Chronic Pain	Pain Characteristics (D); Pain History (E)	Location D; Pain reported during sport specific task (E.G Throwing, Jumping, Running) D; Aggravating and Easing Factors D; Duration E; Onset E	Movement B; Training Load J; Anthropometrics P	Muscle Length Testing B; Daily/Weekly Training Load J; Height/Weight/BMI P							NO		No		No
Le√£oAlmeida 2011	Swimmer's shoulder in young athlete: Rehabilitation with emphasis on manual therapy and stabilization of shoulder complex	10.1016/j.math.2010.12.012	2011	Clinical/Service Delivery	Case Study	Yes	No	Yes	No		Yes	Manual therapy is mainly based on the individuality andoverall status of the patient and does not merely consider thepathological condition. Thus, the favorable results are limited tothe case study described and cannot be considered a pattern forswimmer‚Äôs shoulder. Further studies are needed to clarify theeffects of manual therapy on shoulder pain and disability moreconsistently		1			10		Swimming	Not stated	No	No	Upper Limb	Shoulder		Not stated	Sensory Profiling (B); Pain Severity/Intensity (C); Pain Characteristics (D); Physical Testing (F)	Neurological Exam (Myotomes/Dermatomes/Reflexes/Neurodynamics/Neural Tension/Nerve conduction etc) B; Visual Analogue Scale C; Pain Scales (Mild/Moderate/Severe, Likert Scales etc) C; Location D; Nature D; Impact on Performance/Participation D ; Pain reported during sport specific task (E.G Throwing, Jumping, Running) D; Interference with ADLs (Include walking/stairs) D; Pain during and/or affect…	Strength A; Movement B; Posture E; Training Load J; Sleep K	Oxford Grading/Manual Muscle Testing/MRC grading A ; Goniometry B; Standing Posture E; Acute/Chronic Workload J; Subjective Sleep Tools K	Confidence/Readiness to RTP F	Confidence to RTP/Psychological Readiness F			Lifestyle E	Quality of Life E; Personal relationships/ sexual function E	Yes	Disabilities of the Arm, Shoulder and Hand (DASH) questionnaire	No		No
Yan 2011	Arthroscopic debridement of osteoarthritic elbow in professional athletes	PMID: 22340391	2011	Clinical/Service Delivery	Case Study	Yes	No	Yes	No		Yes	n summary, arthroscopic debridement of osteoarthritic elbow in professional athletes can yield significant short-term pain relief, as well as restoration of elbow ROM and resuming their athletic training. The fenestration of the olecranon fossa was associated with a significantly increased chance of a poor outcome. The nature of the osteoarthritis, duration of symptoms, osteophytes removal and lo…	23	12				23 +/-5	Athletics (Field); Baseball; Badminton; Martial Arts ; Weightlifting/bodybuilding ; Gymnastics; Other: Wrestling Table-Tennis Boxing Shooting Diving	Professional/International/Elite	No	No	Upper Limb	Elbow		Not stated	Pain Severity/Intensity (C); Pain Characteristics (D); Pain History (E)	Pain Scales (Mild/Moderate/Severe, Likert Scales etc) C; Irritability D; Impact on Performance/Participation D ; Interference with ADLs (Include walking/stairs) D; Aggravating and Easing Factors D; Timeline E	Strength A; Movement B; Motor Control C	Patient reported strength measures A; Range of Motion Testing (Active/Passive) B; Other: Patient reported instability/ loss of control/ giving way C							NO		Yes	Biomedical	No
Domes 2012	Concurrent little leaguer's elbow and shoulder in a 15-year-old baseball pitcher and football quarterback	10.3928/01477447-20111122-29	2012	Clinical/Service Delivery	Case Study	Yes	No	Yes	No		No		1			15			Baseball; American Football	High School / Middle School/ Secondary School	No	No	Upper Limb	Shoulder; Elbow		Chronic Pain	Pain Mechanism (A); Sensory Profiling (B); Pain Severity/Intensity (C); Pain Characteristics (D); Pain History (E); Physical Testing (F)	Neurological Exam (Myotomes/Dermatomes/Reflexes/Neurodynamics/Neural Tension/Nerve conduction etc) B; Pain Scales (Mild/Moderate/Severe, Likert Scales etc) C; Location D; Impact on Performance/Participation D ; Pain reported during sport specific task (E.G Throwing, Jumping, Running) D; Aggravating and Easing Factors D; Duration E; Onset E; Timeline E; Palpation F; Pain Provocation - ROM/Movement…	Strength A; Movement B; Anthropometrics P	Oxford Grading/Manual Muscle Testing/MRC grading A ; Range of Motion Testing (Active/Passive) B; Swelling Measurement P					Sport Environment C	Time of Season C	NO		No		No
Marin 2012	Whole-body vibration as a method of recovery for soccer players	10.1080/17461391.2010.536579	2012	Research	Experimental/Interventional				Yes	Thus, thisstudy aimed to determine the effectiveness ofwhole-body vibration as a means to enhance post-training recovery in high-level male soccer players In each test session, participantsperformed three tests, administered in the sameorder throughout the study: (a) visual analogue scale(VAS); (b) countermovement jump (CMJ); (c)maximal voluntary isometric contraction (MVIC	Yes	n conclusion, whole-body vibration in combina-tion with a traditional cool-down protocol reducesthe perceived muscle pain induced by a soccer-specific effort in high-level junior players. More-over, whole-body vibration seems to hasten therecovery of lower-limb explosive force, which is aperformance-related capacity in soccer. Therefore,this recovery mode could represent a valuable aidfor muscle …	16			17.1 +/- 0.9			Football/Soccer	Professional/International/Elite	No	No	Lower Limb		Not stated	Acute Pain	Pain Severity/Intensity (C)	Visual Analogue Scale C; Muscle Soreness Scale C	Strength A; Power/Speed F; Fitness Testing H; Training Load J; Anthropometrics P	Hand Held/ Isometric Dynamometer A; Counter Movement Jump F; Anaerobic repeated sprint field test H; Daily/Weekly Training Load J; Swelling Measurement P							NO		No		No
Cools 2012	Stretching the Posterior Shoulder Structures in Subjects with Internal Rotation Deficit: Comparison of Two Stretching Techniques	10.1111/j.1758-5740.2011.00159.x	2011	Research	Experimental/Interventional				Yes	herefore, thepresent study aimed to compare angular and non-angular stretch-ing techniques for improving passive internal rotation ROM of theglenohumeraal joint in asymptomatic and symptomatic subjectswith GIRD, and also to examine the effects of the two interventiontechniques on pain and function in the symptomatic group.	Yes	The results obtained in the present study indicate that bothangular and non-angular stretching techniques should be used inthe treatment of GIRD, and that this treatment regimen resultsin an improvement of ROM, impingement-related pain scores,and functional status in the overhead athlete with impingementsymptoms	29	31				25 +/- 7.2	Tennis; Volleyball; Badminton; Squash	Not stated	No	No	Upper Limb	Shoulder		Chronic Pain	Pain Severity/Intensity (C); Pain Characteristics (D); Physical Testing (F)	Visual Analogue Scale C; Location D; Impact on Performance/Participation D ; Interference with ADLs (Include walking/stairs) D; Pain during and/or affecting work tasks D; Pain Provocation - Special Tests F	Movement B; Training Load J; Anthropometrics P	Goniometry B; Patient reported ROM measures B; Daily/Weekly Training Load J; Height/Weight/BMI P							Yes	Modified ROWE Score	No		No
Saggini 2012	Long-term effectiveness of combined mechanotransduction treatment in jumper's knee	https://doi.org/10.1177/1721727X1201000327	2012	Research	Experimental/Interventional				Yes	The aim of thestudywas to showthattheadditionofextracorporealshockwavetherapy(ESWT)maysignificantlyimprovebeneficial effects ofeccentrictrainingtogetherwith high efficiency focused acousticwaves forjumper'sknee. Wespeculatethatsuch an effect may be due toincreasedmechanotransductioneffects onaffectedtissues. We assessedchangesinpainandfunction	Yes	Through the additionofESWT, the effectsoftheclassic vibration and eccentric trainingcombinationareimprovedcomparedto what we found in ourexperiencewithout ESWT.Althougha control groupwas not included in the study (vibration andeccentrictraining without ESWT), results show apromisingimprovementandjustifyfutureprospectivestudieswith a control group and more case series.	42			26 (18-34)			Football/Soccer	Professional/International/Elite	No	No	Lower Limb		Knee	Mixed	Pain Severity/Intensity (C); Pain Characteristics (D); Physical Testing (F)	Numerical Pain Rating Scale C; Visual Analogue Scale C; Pain Scales (Mild/Moderate/Severe, Likert Scales etc) C; Irritability D; Impact on Performance/Participation D ; Pain reported during sport specific task (E.G Throwing, Jumping, Running) D; Interference with ADLs (Include walking/stairs) D; Aggravating and Easing Factors D; AM/PM or Night Pain D; Pain Provocation - ROM/Movement/Resisted move…	Anthropometrics P	Girth Measurements P							Yes	Victorian Institute of Sport Assessment - Patella (VISA-P)	Yes	Other: Blazina Classification of Functional Limitations in Patella Tendon Pain	No
Ellapen 2012	Prevalence of musculoskeletal pain among competitive high school male water polo players in Kwa Zulu Natal, South Africa	10.2478/rehab-2013-0040	2012	Research	Observational/Epidemiological				Yes	The objective of this paper is to document the prevalence of water polo MSK pain among competititve adolescent male players residing in Kwa-Zulu Natal, South Africa	No		100			15-17			Other: Waterpolo	High School / Middle School/ Secondary School	No	No	Mixed	Shoulder	Knee	Not stated	Pain Severity/Intensity (C); Pain Characteristics (D); Pain History (E)	Pain Scales (Mild/Moderate/Severe, Likert Scales etc) C; Location D; Nature D; Impact on Performance/Participation D ; Duration E	Posture E; Training Load J; Anthropometrics P	Standing Posture E; Daily/Weekly Training Load J; External Load Measures (Distance/Watts/Weight/Volume/Speed/GPS data etc) J; Height/Weight/BMI P					Demographics D	Sociocultural or ethnic information/background D	Yes	Sport, Epidemiological and Training History Questionnaire	No		No
Grosclaude 2012	Teres major muscle tear in two professional ice hockey players: Cases study and literature review	10.1016/j.otsr.2011.09.014	2012	Clinical/Service Delivery	Case Study	Yes	No	Yes	No		No				2			28-41	Ice Hockey	Professional/International/Elite	No	No	Upper Limb	Shoulder		Acute Pain	Pain Characteristics (D); Pain History (E); Physical Testing (F)	Location D; Nature D; Onset E; Palpation F; Pain Provocation - ROM/Movement/Resisted movement F	Movement B	Range of Motion Testing (Active/Passive) B							NO		No		No
BarberFoss 2012	Is body composition associated with an increased risk of developing anterior knee pain in adolescent female athletes?	10.3810/psm.2012.02.1947	2012	Research	Observational/Epidemiological				Yes	To determine the relationship between relative body composition and body mass toheight, anterior knee pain, or patellofemoral pain (PFP) in adolescent female athletes	Yes	The first is that the screeningexaminations were performed by different physicians each year. However, we standardizedboth the questionnaires and physician training for identification of PFP to limit potential forinter-rater diagnosis differences. Second, this study was limited to basketball players;therefore, inferences to athletes in other sports should be limited. This analysis does notdiffere…		248			12.76 (+/-1.13)		Basketball/Netball	High School / Middle School/ Secondary School	No	No	Lower Limb		Knee	Acute Pain	Pain Severity/Intensity (C); Pain Characteristics (D); Pain History (E)	Numerical Pain Rating Scale C; Impact on Performance/Participation D ; Pain reported during sport specific task (E.G Throwing, Jumping, Running) D; Interference with ADLs (Include walking/stairs) D; Aggravating and Easing Factors D; AM/PM or Night Pain D; Duration E	Movement B; Training Load J	Patient reported ROM measures B; Daily/Weekly Training Load J							Yes		No		No
DeGroot 2012	Foot posture and patellar tendon pain among adult volleyball players	10.1097/JSM.0b013e31824714eb	2012	Research	Observational/Epidemiological				Yes	We hypothesized that individuals with a normal footposture would be less likely to experience patellar tendon pain andpathology than those with a pronated or supinated foo	Yes	This study had several limitations. Players with kneepain may be more likely to participate. The sample of femalesand people with supinated feet was small and may haveintroduced bias. Information regarding the shoes worn,orthotics, and past injuries may have also helped to clarifythe relationship between foot posture and patellar tendonpain. For practical reasons, 72 volleyball players (89%) were…	48	30				26 +/- 5.5	Volleyball	Mixed	No	No	Lower Limb		Knee	Acute Pain	Pain Characteristics (D); Physical Testing (F)	Location D; Pain Provocation - ROM/Movement/Resisted movement F	Posture E; Anthropometrics P	Standing Posture E; Height/Weight/BMI P							NO		No		No
Yoshimura 2012	Effect of a chicken comb extract-containing supplement on subclinical joint pain in collegiate soccer players	10.3892/etm.2011.431	2012	Research	Experimental/Interventional				Yes	we conducted a prospective, double-blind, controlled study, in which the effect of the CCE supplement on joint pain was evaluated in a team of collegiate soccer players without any previously diagnosed joint injury	No				38			test group 19.5¬±1.2 placebo group 19.7¬±1.3	Football/Soccer	Collegiate	No	No	Mixed	Shoulder	Ankle; Knee; Hip	Mixed	Pain Severity/Intensity (C); Pain Characteristics (D)	Visual Analogue Scale C; Aggravating and Easing Factors D	Training Load J; Anthropometrics P	Daily/Weekly Training Load J; Internal Load Measures (HR/RPE/Biochemical) J; Height/Weight/BMI P					Sport Environment C	Time of Season C	NO		No		No
Ma 2012	Arthroscopic pancapsular plication for multidirectional shoulder instability in overhead athletes	10.3928/01477447-20120327-15	2012	Clinical/Service Delivery	Case Study	Yes	No	Yes	Yes	The purpose of this study was to evalu-ate clinical outcomes after arthroscopic pancapsular plication with the goal of shoulder joint volume reduction in multi-directional instability in overhead athletes	Yes	Arthroscopic pancapsular plication can provide good stability in overhead athletes with symptomatic multidirection-al instability. However, the low rate of re-turn to a full level of overhead sports is a problem. Further evaluation of the bene-fits of this procedure for overhead athletes with symptomatic multidirectional insta-bility is needed	15	8				23.3 (19-33)	Athletics (Field); Basketball/Netball; Baseball; Volleyball; Badminton	Mixed	No	No	Upper Limb	Shoulder		Chronic Pain	Pain Severity/Intensity (C); Pain Characteristics (D); Pain History (E); Physical Testing (F)	Numerical Pain Rating Scale C; Visual Analogue Scale C; Pain Scales (Mild/Moderate/Severe, Likert Scales etc) C; Impact on Performance/Participation D ; Pain reported during sport specific task (E.G Throwing, Jumping, Running) D; Interference with ADLs (Include walking/stairs) D; Aggravating and Easing Factors D; AM/PM or Night Pain D; Pain during and/or affecting work tasks D; Timeline E; Pain P…	Strength A; Movement B; Motor Control C; Sleep K	Hand Held/ Isometric Dynamometer A; Patient reported strength measures A; Range of Motion Testing (Active/Passive) B; Patient reported ROM measures B; Subjective Sleep Tools K; Other: Patient reported instability/ loss of control/ giving way C							Yes	American Shoulder and Elbow Surgeon (ASES) score Rowe Instability score Constant shoulder score (CMS)	No		No
ElRassi 2012	Isolated dislocation of the peroneus longus tendon over the calcaneal tubercle in an ice skater: A case report	10.2106/JBJS.J.01786	2012	Clinical/Service Delivery	Case Study	Yes	No	Yes	No		No			1			23		Skating Sports	Professional/International/Elite	No	No	Lower Limb		Foot; Ankle	Chronic Pain	Sensory Profiling (B); Pain Characteristics (D); Pain History (E); Physical Testing (F)	Neurological Exam (Myotomes/Dermatomes/Reflexes/Neurodynamics/Neural Tension/Nerve conduction etc) B; Location D; Impact on Performance/Participation D ; Interference with ADLs (Include walking/stairs) D; Duration E; Onset E; Timeline E; Palpation F; Pain Provocation - ROM/Movement/Resisted movement F	Anthropometrics P	Swelling Measurement P							NO		No		No
Rowlands 2012	Oxidative stress, inflammation, and muscle soreness in an 894-km relay trail run	10.1007/s00421-011-2163-1	2011	Research	Observational/Epidemiological				Yes	In the current study, we took advantage of an opportunity toobserve for the first time the physiological and perceptualresponses of athletes competing in a 4-day, 894-km relayrunning race. We describe changes in perceived musclesoreness during the race and a variety of biochemical out-comes following the race in twenty athletes.	Yes	The current study has some potentially confoundingfactors common to field-based assessment that were notable to be controlled. The temporal variation between theend of exercise and post-race measurements due to the relaynature of the race (between 30 min and 16 h post-run)would be expected to increase variability in parameters thatcontinue to increase following exercise, such as plasma CKactivity…	16	4				37 +/- 6.7 (27-46)	Athletics (Track/Running)	Mixed	No	No	Lower Limb		Ankle; Hamstring; Quad; Gluteus; Calf; Shin; Leg/Thigh	Acute Pain	Sensory Profiling (B); Pain Severity/Intensity (C); Pain Characteristics (D)	Quantitative Sensory Testing (Nociceptive Function/Pain Algometer/PPT/Pain tolerance) B; Pain Scales (Mild/Moderate/Severe, Likert Scales etc) C; Muscle Soreness Scale C; Location D	Fitness Testing H; Biochemical M; Anthropometrics P	V02 Max/Lactate Threshold Lab Test H; Blood Tests (eg inflammatory biomarker analysis)M; Height/Weight/BMI P; Body Composition (Skin fold/Dexa/Bod pod etc) P; Other: Urine Test M		8		1	Sport Environment C	Time of Season C	NO		No		No
Chang 2012	Could forearm kinesio taping improve strength, force sense, and pain in baseball pitchers with medial epicondylitis?	10.1097/jsm.0b013e318254d7cd	2012	Research	Observational/Epidemiological				Yes	This study aims to understand how forearm KTimproves strength, force sense, and pain in baseball pitcherswith ME	Yes	Lastly, the learning curve that each participantobtained from each pressure pain assessment could not be ruledout, as the body awareness could be different in every participantas a result of the pain experience and tolerance. Mostmechanisms from the effect of KT have not been identified;the treatment outcomes still rely on the taping technique, thematerial of the tape, and mostly clinical experie…			17			Pitchers ME 19.5 (+/- 1.43) Healthy Controls 19.88 (+/-1.53)	Baseball	Collegiate	No	No	Upper Limb	Elbow		Not stated	Sensory Profiling (B); Pain Severity/Intensity (C); Pain Characteristics (D); Physical Testing (F)	Quantitative Sensory Testing (Nociceptive Function/Pain Algometer/PPT/Pain tolerance) B; Visual Analogue Scale C; Location D; Pain reported during sport specific task (E.G Throwing, Jumping, Running) D; Pain Provocation - Special Tests F	Strength A; Motor Control C	Hand Held/ Isometric Dynamometer A; Coordination/timing tests C							NO		No		No
Li 2012	Isolated tear of the pectoralis minor tendon in a high school football player	10.3928/01477447-20120725-33	2012	Clinical/Service Delivery	Case Study	Yes	No	Yes	No		No		1			17			American Football	High School / Middle School/ Secondary School	No	No	Upper Limb	Shoulder		Mixed	Pain Characteristics (D); Pain History (E); Physical Testing (F)	Location D; Nature D; Impact on Performance/Participation D ; Pain reported during sport specific task (E.G Throwing, Jumping, Running) D; Interference with ADLs (Include walking/stairs) D; Duration E; Onset E; Palpation F; Pain Provocation - ROM/Movement/Resisted movement F	Strength A; Movement B	Oxford Grading/Manual Muscle Testing/MRC grading A ; Range of Motion Testing (Active/Passive) B							NO		No		No
Nishio 2012	Adductor insertion avulsion syndrome mimicking neoplastic processes in a 14-year-old long-distance runner	10.3928/01477447-20120822-37	2012	Clinical/Service Delivery	Case Study	Yes	No	Yes	No		No		1			14			Athletics (Track/Running)	Local /Club/Amateur	No	No	Lower Limb		Leg/Thigh	Acute Pain	Sensory Profiling (B); Pain Characteristics (D); Pain History (E); Physical Testing (F)	Neurological Exam (Myotomes/Dermatomes/Reflexes/Neurodynamics/Neural Tension/Nerve conduction etc) B; Pain reported during sport specific task (E.G Throwing, Jumping, Running) D; Interference with ADLs (Include walking/stairs) D; Aggravating and Easing Factors D; Duration E; Timeline E; Palpation F	Movement B; Training Load J; Biochemical M	Range of Motion Testing (Active/Passive) B; Daily/Weekly Training Load J; Blood Tests (eg inflammatory biomarker analysis)M							NO		No		No
Mohseni-Bandpei 2012	Shoulder pain in iranian elite athletes: The prevalence and risk factors	http://dx.doi.org/10.1016/j.jmpt.2012.07.011	2012	Research	Observational/Epidemiological				Yes	this cross-sectional study was designed to (1)determine the prevalence and risk factors of shoulder painamong 6 overhead sports, those being swimming, rowing,wrestling, basketball, volleyball, and handball; and (2)analyze how individual and sportcharacteristics contributeto the risk of injury	Yes	The present study was a cross-sectional one and relied onself-reported data, and participants may not have recalled allincidents of shoulder pain. Meanwhile, some athletesmay have been biased to suppress injury information in anattempt to improve their condition within the team.However, subjective information may lead to over- orunderestimated reports.	339	274				22.91 (5.34)	Swimming; Basketball/Netball; Volleyball; Olympic Handball; Rowing/Canoeing/Kayaking/Dragon Boating; Other: wrestling	Mixed	No	No	Upper Limb	Shoulder		Mixed	Pain Severity/Intensity (C); Pain Characteristics (D); Pain History (E); Physical Testing (F)	Visual Analogue Scale C; Pain Scales (Mild/Moderate/Severe, Likert Scales etc) C; Nature D; Impact on Performance/Participation D ; Pain reported during sport specific task (E.G Throwing, Jumping, Running) D; Interference with ADLs (Include walking/stairs) D; Aggravating and Easing Factors D; Pain during and/or affecting work tasks D Nature D	Strength A; Movement B; Training Load J; Sleep K; Anthropometrics P	Patient reported strength measures A; Daily/Weekly Training Load J; Subjective Sleep Tools K; Height/Weight/BMI P;	Confidence/Readiness to RTP F; Mental Wellbeing I	Confidence to RTP/Psychological Readiness F; Mental wellbeing/wellness questionnaire I;			Demographics D; Lifestyle E	Education Level D; Quality of Life E; Personal relationships/ sexual function E; Other: satisfaction with sport C	Yes	DASH Disability of the Arm, Shoulder and Hand questionnaire	No		No
Yuill 2012	Conservative care of sports hernias within soccer players: A case series	10.1016/j.jbmt.2012.04.004	2012	Clinical/Service Delivery	Case Study	Yes	No	Yes	Yes	The purpose ofthis paper was to describe 3 cases of soccer players, rangingfrom elite to recreational levels, who experienced painwhile participating in sport. All patients were successfullytreated with a simple non-invasive treatment plan usingmanual procedures, rehabilitative exercises, and plyo-metric training focused on the pelvic anatom	No		2			18-23			Football/Soccer	Professional/International/Elite	No	No	Lower Limb		Groin	Mixed	Pain Severity/Intensity (C); Pain Characteristics (D); Pain History (E); Physical Testing (F)	Visual Analogue Scale C; Pain Scales (Mild/Moderate/Severe, Likert Scales etc) C; Nature D; Impact on Performance/Participation D ; Pain reported during sport specific task (E.G Throwing, Jumping, Running) D; Duration E; Palpation F; Pain Provocation - ROM/Movement/Resisted movement F; Pain Provocation - Special Tests F	Strength A; Movement B; Motor Control C; Kinetic Chain/Biomechanical/Functional D; Training Load J	Oxford Grading/Manual Muscle Testing/MRC grading A ; Local Muscular Endurance Tests A; Range of Motion Testing (Active/Passive) B; Muscle Length Testing B; Dynamic standing balance (YBT/SEBT) C; Single Leg Squat D; Lunge Technique D; Daily/Weekly Training Load J							NO		Yes	Biomedical	No
Walker 2012	Shoulder pain in swimmers: A 12-month prospective cohort study of incidence and risk factors	10.1016/j.ptsp.2012.01.001	2012	Research	Experimental/Interventional				No		Yes	Of the examined potential risk factors, onlyprevious history of shoulder pain, and high or low shoulder ERrange of motion were significantly associated with shoulder injury.Thesefindings can be applied practically to identify swimmers whomay be at increased risk of developing shoulder pain and who maybenefit from prevention strategies	37	37				15 +/-3	Swimming	Mixed	No	No	Upper Limb	Shoulder		Acute Pain	Pain Characteristics (D); Pain History (E)	Impact on Performance/Participation D ; Duration E; Onset E; Timeline E	Movement B; Training Load J; Anthropometrics P	Range of Motion Testing (Active/Passive) B; Inclinometry B; Daily/Weekly Training Load J; External Load Measures (Distance/Watts/Weight/Volume/Speed/GPS data etc) J; Height/Weight/BMI P; Other: B Ligament Laxity KT1000					Sport Environment C	Time of Season C	NO		No		No
Dojƒçinoviƒá 2012	Surgical treatment of chronic groin pain in athletes	10.1007/s00264-012-1632-4	2012	Clinical/Service Delivery	Case Study	Yes	No	Yes	No		No		68						Football/Soccer	Not stated	No	No	Lower Limb		Groin	Chronic Pain	Pain Severity/Intensity (C); Pain Characteristics (D); Pain History (E); Physical Testing (F)	Visual Analogue Scale C; Location D; Impact on Performance/Participation D ; Timeline E; Palpation F; Pain Provocation - Special Tests F	Movement B	Range of Motion Testing (Active/Passive) B							NO		Yes	Biomedical	No
Blatnik 2013	Bilateral knee pain in a high-level gymnast	10.1097/JSM.0b013e31825c464d	2013	Clinical/Service Delivery	Case Study	Yes	No	Yes	No		No			1			8		Gymnastics	Local /Club/Amateur	No	No	Lower Limb		Knee	Chronic Pain	Pain Characteristics (D); Pain History (E); Physical Testing (F)	Location D; Impact on Performance/Participation D ; Pain reported during sport specific task (E.G Throwing, Jumping, Running) D; Aggravating and Easing Factors D; Duration E; Onset E; Timeline E; Palpation F; Pain Provocation - Special Tests F	Strength A; Movement B; Posture E; Development/Maturation O; Anthropometrics P	Oxford Grading/Manual Muscle Testing/MRC grading A ; Range of Motion Testing (Active/Passive) B; Standing Posture E; Development/maturation scale O; Swelling Measurement P							NO		No		No
Wang 2013	Autologous tenocyte implantation, a novel treatment for partial-thickness rotator cuff tear and tendinopathy in an elite athlete	10.1136/bcr-2012-007899	2013	Clinical/Service Delivery	Case Study	Yes	No	Yes	No		No		1			20			Gymnastics	Semi-Professional/National level	No	No	Upper Limb	Shoulder		Chronic Pain	Pain Severity/Intensity (C); Pain Characteristics (D); Pain History (E)	Visual Analogue Scale C; Pain Scales (Mild/Moderate/Severe, Likert Scales etc) C; Location D; Nature D; Impact on Performance/Participation D ; Pain reported during sport specific task (E.G Throwing, Jumping, Running) D; Interference with ADLs (Include walking/stairs) D; Aggravating and Easing Factors D; AM/PM or Night Pain D; Pain during and/or affecting work tasks D; Duration E; Onset E	Sleep K	Subjective Sleep Tools K					Lifestyle E	Quality of Life E	Yes	Oxford Shoulder Score (OSS) QuickDASH	No		No
Paci 2013	Cannulated screw fixation of refractory olecranon stress fractures with and without associated injuries allows a return to baseball	10.1177/0363546512469089	2013	Clinical/Service Delivery	Case Study	Yes	No	Yes	No		No		18			20 (16.1-23.8)			Baseball	Mixed	No	No	Upper Limb	Elbow		Mixed	Pain Severity/Intensity (C); Pain Characteristics (D); Pain History (E)	Numerical Pain Rating Scale C; Pain reported during sport specific task (E.G Throwing, Jumping, Running) D; Interference with ADLs (Include walking/stairs) D; Pain during and/or affecting work tasks D; Timeline E	Biochemical M	Blood Tests (eg inflammatory biomarker analysis)M					Lifestyle E	Quality of Life E	Yes	QuickDASH	No		No
Lynch 2013	Directional preference at the knee: A case report using mechanical diagnosis and therapy	10.1179/2042618612Y.0000000019	2013	Clinical/Service Delivery	Case Study	Yes	No	Yes	No		Yes	It has been suggested that the usefulness offollowing a pathoanatomical classification system forshoulder problems has not been proven, and instead anon-specific classification system based on clinicalcharacteristics, responses to treatment, and prognosisshould be used.22Further research needs to explore theapplication of such non-specific classification systemsto other extremity problems, such a…		1			18		Swimming	Collegiate	No	No	Lower Limb		Knee	Sub Acute Pain	Pain Severity/Intensity (C); Pain Characteristics (D); Pain History (E); Physical Testing (F)	Numerical Pain Rating Scale C; Location D; Irritability D; Pain reported during sport specific task (E.G Throwing, Jumping, Running) D; Interference with ADLs (Include walking/stairs) D; Aggravating and Easing Factors D; AM/PM or Night Pain D; Pain during and/or affecting work tasks D; Duration E; Onset E; Pain Provocation - ROM/Movement/Resisted movement F; Pain Provocation - Special Tests F	Movement B; Training Load J; Anthropometrics P	Range of Motion Testing (Active/Passive) B; Daily/Weekly Training Load J; Swelling Measurement P					Demographics D	Education Level D; Other: Employment/ Occupation D	Yes	Lower Limb task Questionnaire (LLTQ) Patient SPecific FUnctional Scale (PSFS)	Yes	Biomedical	No
Comin 2013	Radiofrequency denervation of the inguinal ligament for the treatment of 'Sportsman's Hernia': A pilot study	10.1136/bjsports-2012-091129	2012	Research	Experimental/Interventional				Yes	We postulated that, irrespective of the causativepathology, radiofrequency denervation (RFD) couldbe used to desensitise the nerves supplying theinguinal ligament enabling the athlete to becomepain-free. Athletes could then be allowed to returnto play more rapidly, while simultaneously under-taking physiotherapy focusing on strengthening theweak abdominal wall and improving core stability.	Yes	This novel technique could helpathletes suffering from chronic groin pain return to playmore quickly, both facilitating and allowing deferral ofremedial physiotherapy treatments, and potentially avoidingthe need for surgery.	46			43.2 (18-67)			Football/Soccer; Cricket	Mixed	No	No	Lower Limb		Hip; Groin	Chronic Pain	Pain Severity/Intensity (C); Pain Characteristics (D); Pain History (E)	Visual Analogue Scale C; Location D; Impact on Performance/Participation D ; Pain reported during sport specific task (E.G Throwing, Jumping, Running) D; Interference with ADLs (Include walking/stairs) D; Aggravating and Easing Factors D; Duration E; Timeline E			Confidence/Readiness to RTP F	Confidence to RTP/Psychological Readiness F		4			Yes	London Adductor and Abdominal Groin score (LAAG)	Yes	Biomedical	No
Almeida 2013	Glenohumeral range of motion in handball players with and without throwing-related shoulder pain	10.1016/j.jse.2012.08.027	2013	Research	Observational/Epidemiological				Yes	The aims of this study were (1) to compare shoulder rotation ROM between symptomatic and asymptomatic handball players and (2) to determine differences in ROM between the throwing and non-throwing arm in both symptomatic and asymptomatic athletes.	Yes	Our study offers interesting findings but has some limitations that should be addressed. The absence of data before the development of pain precludes establishing a cause-and-effect relationship regarding adaptive characteristics and throwing-related shoulder pain. The classification of the groups was subjectively determined (self-reported pain or absence of pain), and no more specific assessment…	36	28				18-37 Group 1 (Pain) 20.5 (+/- 2.5) Group 2 (No Pain) 19.8 (+/-2.1)	Olympic Handball	Local /Club/Amateur	No	No	Upper Limb	Shoulder		Mixed	Pain Severity/Intensity (C); Pain Characteristics (D); Pain History (E)	Visual Analogue Scale C; Location D; Pain reported during sport specific task (E.G Throwing, Jumping, Running) D; Duration E	Movement B; Training Load J	Range of Motion Testing (Active/Passive) B; Goniometry B; Joint Feel/End Feel/Overpressure B; Daily/Weekly Training Load J							NO		No		No
Willick 2013	Bilateral chronic exertional compartment syndrome of the forearm: A case report and review of the literature	1537-890X/1203/170Y174	2013	Clinical/Service Delivery	Case Study	Yes	No	Yes	No		Yes	In recent years, anincreasing number of cases of upper extremity CECS havebeen reported, raising the possibility that this conditionmay have been underrecognized previously. A higher indexof suspicion for CECS of the forearm can lead to earlierdiagnosis and treatment in athletes with exercise-relatedforearm pain, pressure, or paresthesias.	1			21			American Football	Collegiate	No	No	Upper Limb	Hand; Finger; Forearm; Other		Mixed	Sensory Profiling (B); Pain Characteristics (D); Pain History (E); Physical Testing (F)	Neurological Exam (Myotomes/Dermatomes/Reflexes/Neurodynamics/Neural Tension/Nerve conduction etc) B; Location D; Irritability D; Impact on Performance/Participation D ; Pain reported during sport specific task (E.G Throwing, Jumping, Running) D; Aggravating and Easing Factors D; Duration E; Onset E; Timeline E; Palpation F; Pain Provocation - ROM/Movement/Resisted movement F; Pain Provocation - …	Strength A; Movement B; Anthropometrics P	Oxford Grading/Manual Muscle Testing/MRC grading A ; Range of Motion Testing (Active/Passive) B; Height/Weight/BMI P; Other: compartment pressure testing P					Sport Environment C; Lifestyle E	Time of Season C; Alcohol E; Smoking E	NO		Yes	Biomedical	No
Bubnov 2013	Ultrasound guided injections of platelets rich plasma for muscle injury in professional athletes. Comparative study	10.11152/mu.2013.2066.152.rb1vy2	2013	Research	Experimental/Interventional				No		No		30			24			Not stated	Professional/International/Elite	No	No	Mixed	Shoulder	Foot; Ankle; Leg/Thigh	Acute Pain	Pain Severity/Intensity (C); Pain Characteristics (D); Physical Testing (F)	Visual Analogue Scale C; Location D; Impact on Performance/Participation D ; Pain Provocation - ROM/Movement/Resisted movement F	Strength A; Movement B	Oxford Grading/Manual Muscle Testing/MRC grading A ; Range of Motion Testing (Active/Passive) B							NO		No		No
Ghasemi 2013	Effects of cyclic static stretch on fatigue recovery of triceps surae in female basketball players	10.5604/20831862.1044224	2013	Research	Experimental/Interventional				No		No			9			24.22 +/- 3.55		Basketball/Netball	Not stated	No	No	Lower Limb		Calf; Leg/Thigh	Acute Pain	Pain Severity/Intensity (C)	Visual Analogue Scale C	Strength A; Motor Control C; Female Health N; Anthropometrics P	Local Muscular Endurance Tests A; Isokinetic Strength Testing A; Biofeedback/EMG/Muscle activation C; Menstrual Cycle Tracking N; Height/Weight/BMI P							NO		No		No
Park 2013	Arthroscopic excision of a symptomatic os trigonum in a lateral decubitus position	10.1177/1071100712475062	2013	Clinical/Service Delivery	Case Study	Yes	No	Yes	No		No		20	3					Football/Soccer; Basketball/Netball; Baseball; Martial Arts ; Gymnastics	Mixed	No	No	Lower Limb		Ankle	Not stated	Pain Severity/Intensity (C); Pain Characteristics (D); Pain History (E)	Visual Analogue Scale C; Pain Scales (Mild/Moderate/Severe, Likert Scales etc) C; Interference with ADLs (Include walking/stairs) D; Onset E	Movement B; Motor Control C; Kinetic Chain/Biomechanical/Functional D; Posture E	Range of Motion Testing (Active/Passive) B; Gait assessment D; Standing Posture E; Other: Patient reported instability/ loss of control/ giving way C							Yes	American Orthopaedic Foot and Ankle Society (AOFAS) ankle-hindfoot questionnaire	No		No
Hibberd 2013	Practice habits and attitudes and behaviors concerning shoulder pain in high school competitive club swimmers	10.1097/JSM.0b013e31829aa8ff	2013	Research	Observational/Epidemiological				Yes	herefore, thepurpose of this study is to describe the practice habits andattitudes and behaviors concerning shoulder pain and evaluatethe relationship between attitudes and behaviors regardingshoulder pain in high school-aged swimmers	Yes	In addition, usingLikert scales to assess attitudes and behaviors concerningshoulder pain allows us to report that differences exist;however, the extent of the differences cannot be evaluated.Further, the attitudes were assessed using Likert scales, butopen-ended questions were not included to allow subjects toexpand on their responses.	39	63				15.1 +/- 1.4	Swimming	Local /Club/Amateur	No	No	Upper Limb	Shoulder		Not stated	Pain Severity/Intensity (C); Pain Characteristics (D)	Pain Scales (Mild/Moderate/Severe, Likert Scales etc) C; Impact on Performance/Participation D ; Interference with ADLs (Include walking/stairs) D	Training Load J	Daily/Weekly Training Load J; External Load Measures (Distance/Watts/Weight/Volume/Speed/GPS data etc) J	Personality E	Willingness to exercise with pain E	Pain Appraisals & Understanding A	Pain Beliefs questionnaire A	Sport Environment C	Coach and Team relationships and support C; Pain Culture C	NO		Yes	Biopsychosocial	No
[truncated: 145 more rows]
